# Supplementary material for: Fending for Thyself: Honey Bees From Ethiopia Inflict Physical Damage on Varroa destructor
Source: Ecol Evol. 2025 Dec 16;15(12):e72660. doi: 10.1002/ece3.72660 (PMC12706522; doi:10.1002/ece3.72660)
Supplement: Supplementary file 1 — Data S1: ece372660‐sup‐0001‐DataS1.xlsx. [file ECE3-15-e72660-s005.xlsx]

## Sheet: Both
site	season	colony	day	total	damaged	perd	infestation	DL	propDL	HDS	propHDS	EDS	propEDS	DS	propDS	ShpLe	propSpL	HopLe	propHpL	DG	propDG	DEDS	propDEDS	LepGn	propLpG	LepGnpSh	propLpGpS	LepGnpH	propLpGpH	ShpGn	propSpG
Ambiki	wet	1	7	23	7	30.43	0.54	2	8.69565	0	0	0	0	0	0	0	0	0	0	2	8.69565	0	0	3	13.0435	0	0	0	0	0	0
Ambiki	wet	2	7	50	23	46	0.42	4	8	3	6	0	0	1	2	0	0	0	0	5	10	0	0	7	14	3	6	0	0	0	0
Ambiki	wet	3	7	26	12	46.15	2.34	2	7.69231	2	7.69231	0	0	0	0	0	0	0	0	0	0	0	0	7	26.9231	1	3.84615	0	0	0	0
Ambiki	wet	4	7	46	19	41.3	1.31	1	2.17391	5	10.8696	0	0	1	2.17391	0	0	0	0	1	2.17391	0	0	6	13.0435	2	4.34783	1	2.17391	2	4.34783
Ambiki	wet	5	4	2	0	0	1.07	0	0	0	0	0	0	0	0	0	0	0	0	0	0	0	0	0	0	0	0	0	0	0	0
Ambiki	wet	6	1	3	1	33.33	1.29	0	0	0	0	0	0	0	0	0	0	0	0	0	0	0	0	0	0	1	33.3333	0	0	0	0
Ambiki	dry	1	1	0	0	NA	NA	NA	NA	NA	NA	NA	NA	NA	NA	NA	NA	NA	NA	NA	NA	NA	NA	NA	NA	NA	NA	NA	NA	NA	NA
Ambiki	dry	4	3	20	6	30	3.65	0	0	5	25	0	0	0	0	0	0	1	5	0	0	0	0	0	0	0	0	0	0	0	0
Ambiki	dry	7	3	19	7	36.84	5.3	1	5.26316	5	26.3158	0	0	0	0	0	0	0	0	0	0	0	0	1	5.26316	0	0	0	0	0	0
Ambiki	dry	8	3	4	0	0	1.32	0	0	0	0	0	0	0	0	0	0	0	0	0	0	0	0	0	0	0	0	0	0	0	0
Ambiki	dry	10	1	16	10	62.5	NA	0	0	0	0	0	0	1	6.25	0	0	1	6.25	0	0	1	6.25	7	43.75	0	0	0	0	0	0
Yedabena	wet	1	7	81	27	33.33	0.7	3	3.7037	10	12.3457	0	0	3	3.7037	1	1.23457	0	0	0	0	0	0	6	7.40741	2	2.46914	2	2.46914	0	0
Yedabena	wet	2	7	37	11	29.73	0.62	4	10.8108	0	0	0	0	2	5.40541	0	0	0	0	0	0	0	0	3	8.10811	2	5.40541	0	0	0	0
Yedabena	wet	3	7	98	25	25.51	2.85	10	10.2041	2	2.04082	0	0	3	3.06122	1	1.02041	0	0	3	3.06122	0	0	3	3.06122	2	2.04082	0	0	1	1.02041
Yedabena	wet	4	7	180	52	28.89	1.83	7	3.88889	4	2.22222	1	0.555556	1	0.555556	0	0	0	0	14	7.77778	1	0.555556	16	8.88889	3	1.66667	4	2.22222	1	0.555556
Yedabena	wet	5	7	238	49	20.59	1.85	3	1.2605	10	4.20168	1	0.420168	4	1.68067	0	0	0	0	14	5.88235	0	0	15	6.30252	0	0	1	0.420168	1	0.420168
Yedabena	wet	6	7	20	6	30	1.21	0	0	0	0	0	0	0	0	0	0	0	0	1	5	0	0	2	10	3	15	0	0	0	0
Yedabena	dry	1	7	39	8	20.51	1.64	2	5.12821	0	0	0	0	0	0	0	0	0	0	0	0	1	2.5641	5	12.8205	0	0	0	0	0	0
Yedabena	dry	2	7	72	8	11.11	0.41	2	2.77778	2	2.77778	0	0	0	0	0	0	0	0	2	2.77778	0	0	1	1.38889	1	1.38889	0	0	0	0
Yedabena	dry	3	7	96	12	12.5	1.49	2	2.08333	2	2.08333	0	0	1	1.04167	1	1.04167	0	0	3	3.125	0	0	3	3.125	0	0	0	0	0	0
Yedabena	dry	4	7	136	9	6.62	2.3	0	0	1	0.735294	0	0	2	1.47059	0	0	0	0	2	1.47059	0	0	0	0	4	2.94118	0	0	0	0
Yedabena	dry	5	7	55	7	12.73	4.29	2	3.63636	0	0	0	0	0	0	0	0	0	0	1	1.81818	0	0	3	5.45455	1	1.81818	0	0	0	0
Yedabena	dry	6	6	26	8	30.77	0.62	1	3.84615	1	3.84615	0	0	1	3.84615	0	0	0	0	0	0	0	0	1	3.84615	4	15.3846	0	0	0	0
Zermieda	wet	1	7	97	29	29.9	1.73	4	4.12371	12	12.3711	0	0	1	1.03093	1	1.03093	0	0	1	1.03093	1	1.03093	6	6.18557	3	3.09278	0	0	0	0
Zermieda	wet	2	7	117	40	34.19	1.12	5	4.2735	17	14.5299	3	2.5641	1	0.854701	1	0.854701	0	0	0	0	1	0.854701	9	7.69231	3	2.5641	0	0	0	0
Zermieda	wet	3	7	43	13	30.23	0.55	3	6.97674	4	9.30233	1	2.32558	0	0	0	0	0	0	0	0	0	0	5	11.6279	0	0	0	0	0	0
Zermieda	wet	4	7	35	18	51.43	1.73	3	8.57143	4	11.4286	0	0	2	5.71429	0	0	1	2.85714	0	0	0	0	6	17.1429	1	2.85714	1	2.85714	0	0
Zermieda	wet	5	7	71	52	73.24	1.41	5	7.04225	2	2.8169	1	1.40845	0	0	0	0	0	0	0	0	0	0	35	49.2958	6	8.4507	2	2.8169	1	1.40845
Zermieda	wet	6	7	95	31	32.63	1.67	12	12.6316	9	9.47368	0	0	1	1.05263	0	0	1	1.05263	0	0	0	0	7	7.36842	1	1.05263	0	0	0	0
Zermieda	dry	1	7	59	30	50.85	2.08	6	10.1695	1	1.69492	0	0	0	0	0	0	0	0	0	0	0	0	15	25.4237	7	11.8644	1	1.69492	0	0
Zermieda	dry	2	7	57	16	28.07	4.46	2	3.50877	0	0	1	1.75439	1	1.75439	0	0	0	0	2	3.50877	0	0	9	15.7895	1	1.75439	0	0	0	0
Zermieda	dry	3	7	26	13	50	1.52	1	3.84615	0	0	0	0	0	0	0	0	0	0	0	0	1	3.84615	8	30.7692	3	11.5385	0	0	0	0
Zermieda	dry	4	7	7	1	14.29	3.42	1	14.2857	0	0	0	0	0	0	0	0	0	0	0	0	0	0	0	0	0	0	0	0	0	0
Zermieda	dry	5	7	16	4	25	1.88	0	0	0	0	0	0	0	0	1	6.25	0	0	0	0	0	0	2	12.5	1	6.25	0	0	0	0
Zermieda	dry	6	7	32	11	34.38	4.46	3	9.375	1	3.125	0	0	0	0	0	0	0	0	0	0	0	0	4	12.5	2	6.25	1	3.125	0	0

## Sheet: Wet
site	season	colony	day	total	damaged	perd	infestation
Ambiki	wet	1	7	23	7	30.4348	0.53836
Ambiki	wet	2	7	50	23	46	0.416667
Ambiki	wet	3	7	26	12	46.1538	2.33937
Ambiki	wet	4	7	46	19	41.3043	1.30998
Ambiki	wet	5	4	2	0	0	1.07244
Ambiki	wet	6	1	3	1	33.3333	1.28904
Yedabena	wet	1	7	81	27	33.3333	0.702513
Yedabena	wet	2	7	37	11	29.7297	0.624285
Yedabena	wet	3	7	98	25	25.5102	2.85461
Yedabena	wet	4	7	180	52	28.8889	1.82861
Yedabena	wet	5	7	238	49	20.5882	1.85499
Yedabena	wet	6	7	20	6	30	1.21355
Zermieda	wet	1	7	97	29	29.8969	1.73367
Zermieda	wet	2	7	117	40	34.188	1.11939
Zermieda	wet	3	7	43	13	30.2326	0.550722
Zermieda	wet	4	7	35	18	51.4286	1.72775
Zermieda	wet	5	7	71	52	73.2394	1.40769
Zermieda	wet	6	7	95	31	32.6316	1.67387

## Sheet: Dry
site	season	colony	day	total	damaged	perd	infestation	DL	propDL	HDS	propHDS	EDS	propEDS	DS	propDS	ShpLe	propSpL	HopLe	propHpL	DG	propDG	DEDS	propDEDS	LepGn	propLpG	LepGnpSh	propLpGpS	LepGnpH	propLpGpH	ShpGn	propSpG
Ambiki	dry	1	1	0	0	NA	NA	NA	NA	NA	NA	NA	NA	NA	NA	NA	NA	NA	NA	NA	NA	NA	NA	NA	NA	NA	NA	NA	NA	NA	NA
Ambiki	dry	4	3	20	6	30	3.65	0	0	5	25	0	0	0	0	0	0	1	5	0	0	0	0	0	0	0	0	0	0	0	0
Ambiki	dry	7	3	19	7	36.84	5.3	1	5.26316	5	26.3158	0	0	0	0	0	0	0	0	0	0	0	0	1	5.26316	0	0	0	0	0	0
Ambiki	dry	8	3	4	0	0	1.32	0	0	0	0	0	0	0	0	0	0	0	0	0	0	0	0	0	0	0	0	0	0	0	0
Ambiki	dry	10	1	16	10	62.5	NA	0	0	0	0	0	0	1	6.25	0	0	1	6.25	0	0	1	6.25	7	43.75	0	0	0	0	0	0
Yedabena	dry	1	7	39	8	20.51	1.64	2	5.12821	0	0	0	0	0	0	0	0	0	0	0	0	1	2.5641	5	12.8205	0	0	0	0	0	0
Yedabena	dry	2	7	72	8	11.11	0.41	2	2.77778	2	2.77778	0	0	0	0	0	0	0	0	2	2.77778	0	0	1	1.38889	1	1.38889	0	0	0	0
Yedabena	dry	3	7	96	12	12.5	1.49	2	2.08333	2	2.08333	0	0	1	1.04167	1	1.04167	0	0	3	3.125	0	0	3	3.125	0	0	0	0	0	0
Yedabena	dry	4	7	136	9	6.62	2.3	0	0	1	0.735294	0	0	2	1.47059	0	0	0	0	2	1.47059	0	0	0	0	4	2.94118	0	0	0	0
Yedabena	dry	5	7	55	7	12.73	4.29	2	3.63636	0	0	0	0	0	0	0	0	0	0	1	1.81818	0	0	3	5.45455	1	1.81818	0	0	0	0
Yedabena	dry	6	6	26	8	30.77	0.62	1	3.84615	1	3.84615	0	0	1	3.84615	0	0	0	0	0	0	0	0	1	3.84615	4	15.3846	0	0	0	0
Zermieda	dry	1	7	59	30	50.85	2.08	6	10.1695	1	1.69492	0	0	0	0	0	0	0	0	0	0	0	0	15	25.4237	7	11.8644	1	1.69492	0	0
Zermieda	dry	2	7	57	16	28.07	4.46	2	3.50877	0	0	1	1.75439	1	1.75439	0	0	0	0	2	3.50877	0	0	9	15.7895	1	1.75439	0	0	0	0
Zermieda	dry	3	7	26	13	50	1.52	1	3.84615	0	0	0	0	0	0	0	0	0	0	0	0	1	3.84615	8	30.7692	3	11.5385	0	0	0	0
Zermieda	dry	4	7	7	1	14.29	3.42	1	14.2857	0	0	0	0	0	0	0	0	0	0	0	0	0	0	0	0	0	0	0	0	0	0
Zermieda	dry	5	7	16	4	25	1.88	0	0	0	0	0	0	0	0	1	6.25	0	0	0	0	0	0	2	12.5	1	6.25	0	0	0	0
Zermieda	dry	6	7	32	11	34.38	4.46	3	9.375	1	3.125	0	0	0	0	0	0	0	0	0	0	0	0	4	12.5	2	6.25	1	3.125	0	0
