# Supplementary material for: Fending for Thyself: Honey Bees From Ethiopia Inflict Physical Damage on Varroa destructor
Source: Ecol Evol. 2025 Dec 16;15(12):e72660. doi: 10.1002/ece3.72660 (PMC12706522; doi:10.1002/ece3.72660)
Supplement: Supplementary file 2 — Data S2: ece372660‐sup‐0002‐DataS2.xlsx. [file ECE3-15-e72660-s006.xlsx]

## Sheet: Sheet2
site	sealed	time	removed	perc
Ambiki	100	24	71	71
Ambiki	100	24	81	81
Ambiki	100	24	78	78
Ambiki	100	24	100	100
Ambiki	100	24	100	100
Ambiki	100	24	94	94
Ambiki	100	24	96	96
Ambiki	100	24	98	98
Ambiki	100	24	97	97
Ambiki	100	24	87	87
Ambiki	100	24	91	91
Ambiki	100	24	64	64
Ambiki	100	24	48	48
Ambiki	100	24	94	94
Ambiki	100	24	42	42
Ambiki	100	24	62	62
Ambiki	100	24	56	56
Ambiki	100	48	99	99
Ambiki	100	48	99	99
Ambiki	100	48	90	90
Ambiki	100	48	100	100
Ambiki	100	48	100	100
Ambiki	100	48	100	100
Ambiki	100	48	100	100
Ambiki	100	48	100	100
Ambiki	100	48	100	100
Ambiki	100	48	95	95
Ambiki	100	48	97	97
Ambiki	100	48	100	100
Ambiki	100	48	100	100
Ambiki	100	48	100	100
Ambiki	100	48	100	100
Ambiki	100	48	100	100
Ambiki	100	48	100	100
Yedabena	97	24	95	97.9381
Yedabena	99	24	99	100
Yedabena	98	24	97	98.9796
Yedabena	96	24	94	97.9167
Yedabena	98	24	67	68.3673
Yedabena	100	24	93	93
Yedabena	99	24	57	57.5758
Yedabena	93	24	90	96.7742
Yedabena	98	24	98	100
Yedabena	94	24	93	98.9362
Yedabena	96	24	96	100
Yedabena	98	24	98	100
Yedabena	100	24	98	98
Yedabena	100	24	84	84
Yedabena	94	24	82	87.234
Yedabena	99	24	97	97.9798
Yedabena	97	24	97	100
Yedabena	97	48	97	100
Yedabena	99	48	99	100
Yedabena	98	48	98	100
Yedabena	96	48	96	100
Yedabena	98	48	98	100
Yedabena	100	48	100	100
Yedabena	99	48	96	96.9697
Yedabena	93	48	93	100
Yedabena	98	48	98	100
Yedabena	94	48	94	100
Yedabena	96	48	96	100
Yedabena	98	48	98	100
Yedabena	100	48	100	100
Yedabena	100	48	99	99
Yedabena	94	48	94	100
Yedabena	99	48	99	100
Yedabena	97	48	97	100
Zermieda	94	24	93	98.9362
Zermieda	81	24	79	97.5309
Zermieda	98	24	98	100
Zermieda	98	24	97	98.9796
Zermieda	99	24	99	100
Zermieda	99	24	99	100
Zermieda	98	24	98	100
Zermieda	90	24	90	100
Zermieda	89	24	81	91.0112
Zermieda	82	24	82	100
Zermieda	92	24	90	97.8261
Zermieda	94	48	94	100
Zermieda	81	48	81	100
Zermieda	98	48	98	100
Zermieda	98	48	98	100
Zermieda	99	48	99	100
Zermieda	99	48	99	100
Zermieda	98	48	98	100
Zermieda	90	48	90	100
Zermieda	89	48	89	100
Zermieda	82	48	82	100
Zermieda	92	48	92	100

## Sheet: 24
site	sealed	time	removed	perc
Ambiki	100	24	71	71
Ambiki	100	24	81	81
Ambiki	100	24	78	78
Ambiki	100	24	100	100
Ambiki	100	24	100	100
Ambiki	100	24	94	94
Ambiki	100	24	96	96
Ambiki	100	24	98	98
Ambiki	100	24	97	97
Ambiki	100	24	87	87
Ambiki	100	24	91	91
Ambiki	100	24	64	64
Ambiki	100	24	48	48
Ambiki	100	24	94	94
Ambiki	100	24	42	42
Ambiki	100	24	62	62
Ambiki	100	24	56	56
Yedabena	97	24	95	97.9381
Yedabena	99	24	99	100
Yedabena	98	24	97	98.9796
Yedabena	96	24	94	97.9167
Yedabena	98	24	67	68.3673
Yedabena	100	24	93	93
Yedabena	99	24	57	57.5758
Yedabena	93	24	90	96.7742
Yedabena	98	24	98	100
Yedabena	94	24	93	98.9362
Yedabena	96	24	96	100
Yedabena	98	24	98	100
Yedabena	100	24	98	98
Yedabena	100	24	84	84
Yedabena	94	24	82	87.234
Yedabena	99	24	97	97.9798
Yedabena	97	24	97	100
Zermieda	94	24	93	98.9362
Zermieda	81	24	79	97.5309
Zermieda	98	24	98	100
Zermieda	98	24	97	98.9796
Zermieda	99	24	99	100
Zermieda	99	24	99	100
Zermieda	98	24	98	100
Zermieda	90	24	90	100
Zermieda	89	24	81	91.0112
Zermieda	82	24	82	100
Zermieda	92	24	90	97.8261

## Sheet: Sheet1
site	sealed	time	removed	perc
Ambiki	100	24	71	71		> mod1<-glm(gmatri ~ site + time, family = binomial, data = HBA)
Ambiki	100	24	81	81		> summary(mod1)											Time interval		Ambiki	Yedabena	Zermieda
Ambiki	100	24	78	78													24	Mean	79.94	92.75	98.57
Ambiki	100	24	100	100		Call:												SE	4.67	2.97	0.81
Ambiki	100	24	100	100		glm(formula = gmatri ~ site + time, family = binomial, data = HBA)
Ambiki	100	24	94	94													48	Mean	98.82	99.76	100
Ambiki	100	24	96	96		Coefficients:												SE	0.64	0.18	0
Ambiki	100	24	98	98		Estimate Std. Error z value Pr(>|z|)
Ambiki	100	24	97	97		(Intercept) -1.787410 0.231538 -7.72 1.17e-14 ***
Ambiki	100	24	87	87		siteYedabena 1.178095 0.109693 10.74 < 2e-16 ***
Ambiki	100	24	91	91		siteZermieda 2.941947 0.275269 10.69 < 2e-16 ***
Ambiki	100	24	64	64		time 0.131778 0.008797 14.98 < 2e-16 ***
Ambiki	100	24	48	48		---
Ambiki	100	24	94	94		Signif. codes: 0 ‘***’ 0.001 ‘**’ 0.01 ‘*’ 0.05 ‘.’ 0.1 ‘ ’ 1
Ambiki	100	24	42	42
Ambiki	100	24	62	62		(Dispersion parameter for binomial family taken to be 1)
Ambiki	100	24	56	56
Ambiki	100	48	99	99		Null deviance: 1625.51 on 89 degrees of freedom
Ambiki	100	48	99	99		Residual deviance: 785.84 on 86 degrees of freedom
Ambiki	100	48	90	90		AIC: 929.31
Ambiki	100	48	100	100
Ambiki	100	48	100	100		Number of Fisher Scoring iterations: 5
Ambiki	100	48	100	100
Ambiki	100	48	100	100		> anova(mod1, test = "Chisq")
Ambiki	100	48	100	100		Analysis of Deviance Table
Ambiki	100	48	100	100
Ambiki	100	48	95	95		Model: binomial, link: logit
Ambiki	100	48	97	97
Ambiki	100	48	100	100		Response: gmatri
Ambiki	100	48	100	100
Ambiki	100	48	100	100		Terms added sequentially (first to last)
Ambiki	100	48	100	100
Ambiki	100	48	100	100
Ambiki	100	48	100	100		Df Deviance Resid. Df Resid. Dev Pr(>Chi)
Yedabena	97	24	95	97.9381		NULL 89 1625.51
Yedabena	99	24	99	100		site 2 300.01 87 1325.50 < 2.2e-16 ***
Yedabena	98	24	97	98.9796		time 1 539.66 86 785.84 < 2.2e-16 ***
Yedabena	96	24	94	97.9167		---
Yedabena	98	24	67	68.3673		Signif. codes: 0 ‘***’ 0.001 ‘**’ 0.01 ‘*’ 0.05 ‘.’ 0.1 ‘ ’ 1
Yedabena	100	24	93	93		> leastsquare <- emmeans(mod1, pairwise ~ site + time, adjust = "tukey")
Yedabena	99	24	57	57.5758		> # Using multcomp::cld to get compact letter displays
Yedabena	93	24	90	96.7742		> cld_result <- multcomp::cld(leastsquare$emmeans, alpha = 0.05, Letters = letters)
Yedabena	98	24	98	100		> # Print the result
Yedabena	94	24	93	98.9362		> print(cld_result)
Yedabena	96	24	96	100		site time emmean SE df asymp.LCL asymp.UCL .group
Yedabena	98	24	98	100		Ambiki 24 1.38 0.0600 Inf 1.26 1.49 a
Yedabena	100	24	98	98		Yedabena 24 2.55 0.0932 Inf 2.37 2.74 b
Yedabena	100	24	84	84		Zermieda 24 4.32 0.2691 Inf 3.79 4.84 c
Yedabena	94	24	82	87.234		Ambiki 48 4.54 0.2067 Inf 4.13 4.94 c
Yedabena	99	24	97	97.9798		Yedabena 48 5.72 0.2216 Inf 5.28 6.15 d
Yedabena	97	24	97	100		Zermieda 48 7.48 0.3366 Inf 6.82 8.14 e
Yedabena	97	48	97	100
Yedabena	99	48	99	100		Results are given on the logit (not the response) scale.
Yedabena	98	48	98	100		Confidence level used: 0.95
Yedabena	96	48	96	100		Results are given on the log odds ratio (not the response) scale.
Yedabena	98	48	98	100		P value adjustment: tukey method for comparing a family of 6 estimates
Yedabena	100	48	100	100		significance level used: alpha = 0.05
Yedabena	99	48	96	96.9697		NOTE: If two or more means share the same grouping symbol,
Yedabena	93	48	93	100		then we cannot show them to be different.
Yedabena	98	48	98	100		But we also did not show them to be the same.
Yedabena	94	48	94	100		> mod2<-glm(gmatri ~ site + time, family = quasibinomial, data = HBA)
Yedabena	96	48	96	100		> summary(mod2)
Yedabena	98	48	98	100
Yedabena	100	48	100	100		Call:
Yedabena	100	48	99	99		glm(formula = gmatri ~ site + time, family = quasibinomial, data = HBA)
Yedabena	94	48	94	100
Yedabena	99	48	99	100		Coefficients:
Yedabena	97	48	97	100		Estimate Std. Error t value Pr(>|t|)
Zermieda	94	24	93	98.9362		(Intercept) -1.78741 0.75227 -2.376 0.01972 *
Zermieda	81	24	79	97.5309		siteYedabena 1.17809 0.35639 3.306 0.00138 **
Zermieda	98	24	98	100		siteZermieda 2.94195 0.89435 3.289 0.00146 **
Zermieda	98	24	97	98.9796		time 0.13178 0.02858 4.611 1.39e-05 ***
Zermieda	99	24	99	100		---
Zermieda	99	24	99	100		Signif. codes: 0 ‘***’ 0.001 ‘**’ 0.01 ‘*’ 0.05 ‘.’ 0.1 ‘ ’ 1
Zermieda	98	24	98	100
Zermieda	90	24	90	100		(Dispersion parameter for quasibinomial family taken to be 10.55606)
Zermieda	89	24	81	91.0112
Zermieda	82	24	82	100		Null deviance: 1625.51 on 89 degrees of freedom
Zermieda	92	24	90	97.8261		Residual deviance: 785.84 on 86 degrees of freedom
Zermieda	94	48	94	100		AIC: NA
Zermieda	81	48	81	100
Zermieda	98	48	98	100		Number of Fisher Scoring iterations: 5
Zermieda	98	48	98	100
Zermieda	99	48	99	100		> anova(mod2, test = "F")
Zermieda	99	48	99	100		Analysis of Deviance Table
Zermieda	98	48	98	100
Zermieda	90	48	90	100		Model: quasibinomial, link: logit
Zermieda	89	48	89	100
Zermieda	82	48	82	100		Response: gmatri
Zermieda	92	48	92	100
						Terms added sequentially (first to last)
						Df Deviance Resid. Df Resid. Dev F Pr(>F)
						NULL 89 1625.51
						site 2 300.01 87 1325.50 14.210 4.653e-06 ***
						time 1 539.66 86 785.84 51.123 2.675e-10 ***
						---
						Signif. codes: 0 ‘***’ 0.001 ‘**’ 0.01 ‘*’ 0.05 ‘.’ 0.1 ‘ ’ 1
						> leastsquare <- emmeans(mod2, pairwise ~ site + time, adjust = "tukey")
						> # Using multcomp::cld to get compact letter displays
						> cld_result <- multcomp::cld(leastsquare$emmeans, alpha = 0.05, Letters = letters)
						> # Print the result
						> print(cld_result)
						site time emmean SE df asymp.LCL asymp.UCL .group
						Ambiki 24 1.38 0.195 Inf 0.993 1.76 a
						Yedabena 24 2.55 0.303 Inf 1.960 3.15 b
						Zermieda 24 4.32 0.874 Inf 2.604 6.03 bc
						Ambiki 48 4.54 0.672 Inf 3.222 5.85 b
						Yedabena 48 5.72 0.720 Inf 4.305 7.13 cd
						Zermieda 48 7.48 1.093 Inf 5.337 9.62 d
						Results are given on the logit (not the response) scale.
						Confidence level used: 0.95
						Results are given on the log odds ratio (not the response) scale.
						P value adjustment: tukey method for comparing a family of 6 estimates
						significance level used: alpha = 0.05
						NOTE: If two or more means share the same grouping symbol,
						then we cannot show them to be different.
						But we also did not show them to be the same.
						> describeBy(perc, group = list(HBA$site, HBA$time))
						Descriptive statistics by group
						: Ambiki
						: 24
						vars n mean sd median trimmed mad min max range skew kurtosis se
						X1 1 17 79.94 19.27 87 81.13 16.31 42 100 58 -0.6 -1.17 4.67
						-------------------------------------------------------------------------------------------------
						: Yedabena
						: 24
						vars n mean sd median trimmed mad min max range skew kurtosis se
						X1 1 17 92.75 12.26 97.98 94.61 3 57.58 100 42.42 -1.78 1.98 2.97
						-------------------------------------------------------------------------------------------------
						: Zermieda
						: 24
						vars n mean sd median trimmed mad min max range skew kurtosis se
						X1 1 11 98.57 2.67 100 99.25 0 91.01 100 8.99 -1.98 2.88 0.81
						-------------------------------------------------------------------------------------------------
						: Ambiki
						: 48
						vars n mean sd median trimmed mad min max range skew kurtosis se
						X1 1 17 98.82 2.65 100 99.33 0 90 100 10 -2.3 4.51 0.64
						-------------------------------------------------------------------------------------------------
						: Yedabena
						: 48
						vars n mean sd median trimmed mad min max range skew kurtosis se
						X1 1 17 99.76 0.76 100 99.93 0 96.97 100 3.03 -2.96 7.83 0.18
						-------------------------------------------------------------------------------------------------
						: Zermieda
						: 48
						vars n mean sd median trimmed mad min max range skew kurtosis se
						X1 1 11 100 0 100 100 0 100 100 0 NaN NaN 0
						>
