# Supplementary material for: Fending for Thyself: Honey Bees From Ethiopia Inflict Physical Damage on Varroa destructor
Source: Ecol Evol. 2025 Dec 16;15(12):e72660. doi: 10.1002/ece3.72660 (PMC12706522; doi:10.1002/ece3.72660)
Supplement: Supplementary file 3 — Data S3: ece372660‐sup‐0003‐DataS3.xlsx. [file ECE3-15-e72660-s001.xlsx]

## Sheet: Countries
site	season	colony	day	total	damaged	perd	infestation	total/infestation	perd/infestation
Ambiki	dry	1	1	0	0	NA	NA	NA	NA
Ambiki	dry	4	3	20	6	30	3.65333	5.47446	8.2117
Ambiki	dry	7	3	19	7	36.8421	5.30273	3.58306	6.94776
Ambiki	dry	8	3	4	0	0	1.31751	3.03603	0
Ambiki	dry	10	1	16	10	62.5	NA	NA	NA
Yedabena	dry	1	7	39	8	20.5128	1.64008	23.7794	12.5072
Yedabena	dry	2	7	72	8	11.1111	0.408423	176.288	27.2049
Yedabena	dry	3	7	96	12	12.5	1.49495	64.2162	8.36149
Yedabena	dry	4	7	136	9	6.61765	2.29683	59.2122	2.88121
Yedabena	dry	5	7	55	7	12.7273	4.28558	12.8338	2.96979
Yedabena	dry	6	6	26	8	30.7692	0.617548	42.102	49.8248
Zermieda	dry	1	7	59	30	50.8475	2.07725	28.4029	24.4782
Zermieda	dry	2	7	57	16	28.0702	4.46316	12.7712	6.2893
Zermieda	dry	3	7	26	13	50	1.51877	17.1191	32.9213
Zermieda	dry	4	7	7	1	14.2857	3.41844	2.04772	4.17901
Zermieda	dry	5	7	16	4	25	1.87623	8.52775	13.3246
Zermieda	dry	6	7	32	11	34.375	4.46068	7.1738	7.70623
USA		1		97	11	11.3402	10	9.7	1.13402
USA		2		95	16	16.8421	12	7.91667	1.40351
USA		3		75	10	13.3333	25.5	2.94118	0.522876
USA		4		251	28	11.1554	19	13.2105	0.587125
USA		5		71	6	8.4507	22	3.22727	0.384123
USA		6		60	10	16.6667	3	20	5.55556
USA		7		46	16	34.7826	7	6.57143	4.96894
USA		8		43	10	23.2558	20.5	2.09756	1.13443
USA		9		67	14	20.8955	9.5	7.05263	2.19953
USA		10		124	18	14.5161	6.5	19.0769	2.23325
USA		11		27	9	33.3333	10.5	2.57143	3.1746
USA		12		65	23	35.3846	2	32.5	17.6923
USA		13		574	158	27.5261	18	31.8889	1.52923
USA		14		60	18	30	16.5	3.63636	1.81818
USA		15		189	18	9.52381	46.5	4.06452	0.204813
USA		16		9	3	33.3333	2	4.5	16.6667
USA		17		62	7	11.2903	11	5.63636	1.02639
USA		18		136	58	42.6471	14.5	9.37931	2.94118
USA		19		113	9	7.9646	13	8.69231	0.612662
USA		20		47	11	23.4043	3	15.6667	7.80142
Kenya		1		33	8	24.2424	9	3.66667	2.6936
Kenya		2		43	13	30.2326	18.6667	2.30357	1.6196
Kenya		3		147	22	14.6259	1.33333	110.25	10.9694
Kenya		4		53.5	13	24.2991	12.6667	4.22368	1.91835
Kenya		5		242	48	19.6281	4.33333	55.8462	4.52956
Kenya		6		107	12	10.7477	0.666667	160.5	16.1215
Kenya		7		119.5	33	27.6151	2.66667	44.8125	10.3556
Kenya		8		127	26	20.4724	6	21.1667	3.41207
Kenya		9		67.5	21	30.3704	0.666667	101.25	45.5556
Kenya		10		217.5	38	17.4713	3	72.5	5.82375
Kenya		11		262.5	45	16.9524	8.66667	30.2885	1.95604
Kenya		12		177.5	22	12.3944	1.66667	106.5	7.43662
Kenya		13		69.5	19	26.6187	2	34.75	13.3094
Kenya		14		106.5	22	20.6573	2	53.25	10.3286

## Sheet: Sheet1
site	season	colony	day	total	damaged	perd	infestation	total/infestation	perd/infestation
Ambiki	wet	1	7	23	7	30.4348	0.53836	42.7224	56.5324
Ambiki	wet	2	7	50	23	46	0.416667	120	110.4
Ambiki	wet	3	7	26	12	46.1538	2.33937	11.1141	19.7291
Ambiki	wet	4	7	46	19	41.3043	1.30998	35.1149	31.5304
Ambiki	wet	5	4	2	0	0	1.07244	1.86491	0
Ambiki	wet	6	1	3	1	33.3333	1.28904	2.32732	25.8591
Ambiki	dry	1	1	0	0	NA	NA	NA	NA
Ambiki	dry	4	3	20	6	30	3.65333	5.47446	8.2117
Ambiki	dry	7	3	19	7	36.8421	5.30273	3.58306	6.94776
Ambiki	dry	8	3	4	0	0	1.31751	3.03603	0
Ambiki	dry	10	1	16	10	62.5	NA	NA	NA
Yedabena	wet	1	7	81	27	33.3333	0.702513	115.3	47.4487
Yedabena	wet	2	7	37	11	29.7297	0.624285	59.2678	47.622
Yedabena	wet	3	7	98	25	25.5102	2.85461	34.3304	8.93649
Yedabena	wet	4	7	180	52	28.8889	1.82861	98.4354	15.7983
Yedabena	wet	5	7	238	49	20.5882	1.85499	128.303	11.0989
Yedabena	wet	6	7	20	6	30	1.21355	16.4806	24.7209
Yedabena	dry	1	7	39	8	20.5128	1.64008	23.7794	12.5072
Yedabena	dry	2	7	72	8	11.1111	0.408423	176.288	27.2049
Yedabena	dry	3	7	96	12	12.5	1.49495	64.2162	8.36149
Yedabena	dry	4	7	136	9	6.61765	2.29683	59.2122	2.88121
Yedabena	dry	5	7	55	7	12.7273	4.28558	12.8338	2.96979
Yedabena	dry	6	6	26	8	30.7692	0.617548	42.102	49.8248
Zermieda	wet	1	7	97	29	29.8969	1.73367	55.9508	17.2449
Zermieda	wet	2	7	117	40	34.188	1.11939	104.521	30.5417
Zermieda	wet	3	7	43	13	30.2326	0.550722	78.0793	54.8962
Zermieda	wet	4	7	35	18	51.4286	1.72775	20.2575	29.7661
Zermieda	wet	5	7	71	52	73.2394	1.40769	50.4372	52.0281
Zermieda	wet	6	7	95	31	32.6316	1.67387	56.7548	19.4947
Zermieda	dry	1	7	59	30	50.8475	2.07725	28.4029	24.4782
Zermieda	dry	2	7	57	16	28.0702	4.46316	12.7712	6.2893
Zermieda	dry	3	7	26	13	50	1.51877	17.1191	32.9213
Zermieda	dry	4	7	7	1	14.2857	3.41844	2.04772	4.17901
Zermieda	dry	5	7	16	4	25	1.87623	8.52775	13.3246
Zermieda	dry	6	7	32	11	34.375	4.46068	7.1738	7.70623
USA		1		97		11.3402	10	9.7	1.13402
USA		2		95		16.8421	12	7.91667	1.40351
USA		3		75		13.3333	25.5	2.94118	0.522876
USA		4		251		11.1554	19	13.2105	0.587125
USA		5		71		8.4507	22	3.22727	0.384123
USA		6		60		16.6667	3	20	5.55556
USA		7		46		34.7826	7	6.57143	4.96894
USA		8		43		23.2558	20.5	2.09756	1.13443
USA		9		67		20.8955	9.5	7.05263	2.19953
USA		10		124		14.5161	6.5	19.0769	2.23325
USA		11		27		33.3333	10.5	2.57143	3.1746
USA		12		65		35.3846	2	32.5	17.6923
USA		13		574		27.5261	18	31.8889	1.52923
USA		14		60		30	16.5	3.63636	1.81818
USA		15		189		9.52381	46.5	4.06452	0.204813
USA		16		9		33.3333	2	4.5	16.6667
USA		17		62		11.2903	11	5.63636	1.02639
USA		18		136		42.6471	14.5	9.37931	2.94118
USA		19		113		7.9646	13	8.69231	0.612662
USA		20		47		23.4043	3	15.6667	7.80142
Kenya		1		33		24.2424	9	3.66667	2.6936
Kenya		2		43		30.2326	18.6667	2.30357	1.6196
Kenya		3		147		14.6259	1.33333	110.25	10.9694
Kenya		4		53.5		24.2991	12.6667	4.22368	1.91835
Kenya		5		242		19.6281	4.33333	55.8462	4.52956
Kenya		6		107		10.7477	0.666667	160.5	16.1215
Kenya		7		119.5		27.6151	2.66667	44.8125	10.3556
Kenya		8		127		20.4724	6	21.1667	3.41207
Kenya		9		67.5		30.3704	0.666667	101.25	45.5556
Kenya		10		217.5		17.4713	3	72.5	5.82375
Kenya		11		262.5		16.9524	8.66667	30.2885	1.95604
Kenya		12		177.5		12.3944	1.66667	106.5	7.43662
Kenya		13		69.5		26.6187	2	34.75	13.3094
Kenya		14		106.5		20.6573	2	53.25	10.3286
