# Supplementary material for: Fending for Thyself: Honey Bees From Ethiopia Inflict Physical Damage on Varroa destructor
Source: Ecol Evol. 2025 Dec 16;15(12):e72660. doi: 10.1002/ece3.72660 (PMC12706522; doi:10.1002/ece3.72660)
Supplement: Supplementary file 4 — Data S4: ece372660‐sup‐0004‐DataS4.xlsx. [file ECE3-15-e72660-s003.xlsx]

## Sheet: Both
site	season	colony	day	total	damaged	perd	infestation	total/infestation	perd/infestation
Ambiki	wet	1	7	23	7	30.4348	0.73	31.5068	41.6915
Ambiki	wet	1		23	7	30.4348	0.57	40.3509	53.3944
Ambiki	wet	1		23	7	30.4348	0.25	92	121.739
Ambiki	wet	2	7	50	23	46	0.63	79.3651	73.0159
Ambiki	wet	2		50	23	46	0.63	79.3651	73.0159
Ambiki	wet	2		50	23	46	0	NA	NA
Ambiki	wet	3	7	26	12	46.1538	2.7	9.62963	17.094
Ambiki	wet	3		26	12	46.1538	2.6	10	17.7515
Ambiki	wet	3		26	12	46.1538	1.8	14.4444	25.641
Ambiki	wet	4	7	46	19	41.3043	0.7	65.7143	59.0062
Ambiki	wet	4		46	19	41.3043	2.44	18.8525	16.928
Ambiki	wet	4		46	19	41.3043	0.83	55.4217	49.7643
Ambiki	wet	5	4	2	0	0	0.3	6.66667	0
Ambiki	wet	5		2	0	0	1.71	1.16959	0
Ambiki	wet	5		2	0	0	1.2	1.66667	0
Ambiki	wet	6	1	3	1	33.3333	2	1.5	16.6667
Ambiki	wet	6		3	1	33.3333	0.5	6	66.6667
Ambiki	wet	6		3	1	33.3333	1.4	2.14286	23.8095
Yedabena	wet	1	7	81	27	33.3333	0.98	82.6531	34.0136
Yedabena	wet	1		81	27	33.3333	0.66	122.727	50.5051
Yedabena	wet	1		81	27	33.3333	0.48	168.75	69.4444
Yedabena	wet	2	7	37	11	29.7297	0.63	58.7302	47.19
Yedabena	wet	2		37	11	29.7297	0.57	64.9123	52.1574
Yedabena	wet	2		37	11	29.7297	0.68	54.4118	43.7202
Yedabena	wet	3	7	98	25	25.5102	3.33	29.4294	7.66072
Yedabena	wet	3		98	25	25.5102	4.17	23.5012	6.11755
Yedabena	wet	3		98	25	25.5102	1.06	92.4528	24.0662
Yedabena	wet	4	7	180	52	28.8889	1.11	162.162	26.026
Yedabena	wet	4		180	52	28.8889	2.55	70.5882	11.329
Yedabena	wet	4		180	52	28.8889	1.83	98.3607	15.7863
Yedabena	wet	5	7	238	49	20.5882	0.91	261.538	22.6244
Yedabena	wet	5		238	49	20.5882	3.08	77.2727	6.68449
Yedabena	wet	5		238	49	20.5882	1.58	150.633	13.0305
Yedabena	wet	6	7	20	6	30	2.2	9.09091	13.6364
Yedabena	wet	6		20	6	30	1.02	19.6078	29.4118
Yedabena	wet	6		20	6	30	0.43	46.5116	69.7674
Zermieda	wet	1	7	97	29	29.8969	1.24	78.2258	24.1104
Zermieda	wet	1		97	29	29.8969	3.38	28.6982	8.84524
Zermieda	wet	1		97	29	29.8969	0.58	167.241	51.5464
Zermieda	wet	2	7	117	40	34.188	1.16	100.862	29.4724
Zermieda	wet	2		117	40	34.188	0.59	198.305	57.9458
Zermieda	wet	2		117	40	34.188	1.61	72.6708	21.2348
Zermieda	wet	3	7	43	13	30.2326	0.61	70.4918	49.5616
Zermieda	wet	3		43	13	30.2326	0.24	179.167	125.969
Zermieda	wet	3		43	13	30.2326	0.81	53.0864	37.3241
Zermieda	wet	4	7	35	18	51.4286	2.22	15.7658	23.166
Zermieda	wet	4		35	18	51.4286	1.14	30.7018	45.1128
Zermieda	wet	4		35	18	51.4286	1.82	19.2308	28.2575
Zermieda	wet	5	7	71	52	73.2394	0.73	97.2603	100.328
Zermieda	wet	5		71	52	73.2394	2.35	30.2128	31.1657
Zermieda	wet	5		71	52	73.2394	1.14	62.2807	64.2451
Zermieda	wet	6	7	95	31	32.6316	2.14	44.3925	15.2484
Zermieda	wet	6		95	31	32.6316	1.69	56.213	19.3086
Zermieda	wet	6		95	31	32.6316	1.19	79.8319	27.4215
Ambiki	dry	1	1	0	0	NA	NA	NA	NA
Ambiki	dry	1		0	0	NA	NA	NA	NA
Ambiki	dry	1		0	0	NA	NA	NA	NA
Ambiki	dry	4	3	20	6	30	3.93	5.08906	7.63359
Ambiki	dry	4		20	6	30	4.24	4.71698	7.07547
Ambiki	dry	4		20	6	30	2.79	7.16846	10.7527
Ambiki	dry	7	3	19	7	36.8421	4.55	4.17582	8.09717
Ambiki	dry	7		19	7	36.8421	5.53	3.4358	6.66223
Ambiki	dry	7		19	7	36.8421	5.83	3.25901	6.3194
Ambiki	dry	8	3	4	0	0	1.2	3.33333	0
Ambiki	dry	8		4	0	0	1.36	2.94118	0
Ambiki	dry	8		4	0	0	1.39	2.8777	0
Ambiki	dry	10	1	16	10	62.5	NA	NA	NA
Ambiki	dry	10		16	10	62.5	NA	NA	NA
Ambiki	dry	10		16	10	62.5	NA	NA	NA
Yedabena	dry	1	7	39	8	20.5128	2.41	16.1826	8.51154
Yedabena	dry	1		39	8	20.5128	0.67	58.209	30.6162
Yedabena	dry	1		39	8	20.5128	1.85	21.0811	11.088
Yedabena	dry	2	7	72	8	11.1111	0.62	116.129	17.9211
Yedabena	dry	2		72	8	11.1111	0.34	211.765	32.6797
Yedabena	dry	2		72	8	11.1111	0.26	276.923	42.735
Yedabena	dry	3	7	96	12	12.5	1.67	57.485	7.48503
Yedabena	dry	3		96	12	12.5	1.82	52.7473	6.86813
Yedabena	dry	3		96	12	12.5	1	96	12.5
Yedabena	dry	4	7	136	9	6.61765	3.48	39.0805	1.90162
Yedabena	dry	4		136	9	6.61765	1.53	88.8889	4.32526
Yedabena	dry	4		136	9	6.61765	1.89	71.9577	3.5014
Yedabena	dry	5	7	55	7	12.7273	1.58	34.8101	8.05524
Yedabena	dry	5		55	7	12.7273	3.78	14.5503	3.367
Yedabena	dry	5		55	7	12.7273	7.5	7.33333	1.69697
Yedabena	dry	6	6	26	8	30.7692	1.45	17.931	21.2202
Yedabena	dry	6		26	8	30.7692	0.2	130	153.846
Yedabena	dry	6		26	8	30.7692	0.2	130	153.846
Zermieda	dry	1	7	59	30	50.8475	2.24	26.3393	22.6998
Zermieda	dry	1		59	30	50.8475	1.82	32.4176	27.9382
Zermieda	dry	1		59	30	50.8475	2.17	27.1889	23.432
Zermieda	dry	2	7	57	16	28.0702	2.3	24.7826	12.2044
Zermieda	dry	2		57	16	28.0702	7.09	8.03949	3.95912
Zermieda	dry	2		57	16	28.0702	4	14.25	7.01754
Zermieda	dry	3	7	26	13	50	1.85	14.0541	27.027
Zermieda	dry	3		26	13	50	1.74	14.9425	28.7356
Zermieda	dry	3		26	13	50	0.97	26.8041	51.5464
Zermieda	dry	4	7	7	1	14.2857	3.85	1.81818	3.71058
Zermieda	dry	4		7	1	14.2857	1.94	3.60825	7.36377
Zermieda	dry	4		7	1	14.2857	4.47	1.566	3.19591
Zermieda	dry	5	7	16	4	25	1.87	8.55615	13.369
Zermieda	dry	5		16	4	25	1.13	14.1593	22.1239
Zermieda	dry	5		16	4	25	2.63	6.08365	9.5057
Zermieda	dry	6	7	32	11	34.375	3.78	8.46561	9.09392
Zermieda	dry	6		32	11	34.375	6.2	5.16129	5.54435
Zermieda	dry	6		32	11	34.375	3.4	9.41176	10.1103

## Sheet: Wet
site	season	colony	day	total	damaged	perd	infestation	total/infestation	perd/infestation
Ambiki	wet	1	7	23	7	30.4348	0.73	31.5068	41.6915
Ambiki	wet	1		23	7	30.4348	0.57	40.3509	53.3944
Ambiki	wet	1		23	7	30.4348	0.25	92	121.739
Ambiki	wet	2	7	50	23	46	0.63	79.3651	73.0159
Ambiki	wet	2		50	23	46	0.63	79.3651	73.0159
Ambiki	wet	2		50	23	46	0	NA	NA
Ambiki	wet	3	7	26	12	46.1538	2.7	9.62963	17.094
Ambiki	wet	3		26	12	46.1538	2.6	10	17.7515
Ambiki	wet	3		26	12	46.1538	1.8	14.4444	25.641
Ambiki	wet	4	7	46	19	41.3043	0.7	65.7143	59.0062
Ambiki	wet	4		46	19	41.3043	2.44	18.8525	16.928
Ambiki	wet	4		46	19	41.3043	0.83	55.4217	49.7643
Ambiki	wet	5	4	2	0	0	0.3	6.66667	0
Ambiki	wet	5		2	0	0	1.71	1.16959	0
Ambiki	wet	5		2	0	0	1.2	1.66667	0
Ambiki	wet	6	1	3	1	33.3333	2	1.5	16.6667
Ambiki	wet	6		3	1	33.3333	0.5	6	66.6667
Ambiki	wet	6		3	1	33.3333	1.4	2.14286	23.8095
Yedabena	wet	1	7	81	27	33.3333	0.98	82.6531	34.0136
Yedabena	wet	1		81	27	33.3333	0.66	122.727	50.5051
Yedabena	wet	1		81	27	33.3333	0.48	168.75	69.4444
Yedabena	wet	2	7	37	11	29.7297	0.63	58.7302	47.19
Yedabena	wet	2		37	11	29.7297	0.57	64.9123	52.1574
Yedabena	wet	2		37	11	29.7297	0.68	54.4118	43.7202
Yedabena	wet	3	7	98	25	25.5102	3.33	29.4294	7.66072
Yedabena	wet	3		98	25	25.5102	4.17	23.5012	6.11755
Yedabena	wet	3		98	25	25.5102	1.06	92.4528	24.0662
Yedabena	wet	4	7	180	52	28.8889	1.11	162.162	26.026
Yedabena	wet	4		180	52	28.8889	2.55	70.5882	11.329
Yedabena	wet	4		180	52	28.8889	1.83	98.3607	15.7863
Yedabena	wet	5	7	238	49	20.5882	0.91	261.538	22.6244
Yedabena	wet	5		238	49	20.5882	3.08	77.2727	6.68449
Yedabena	wet	5		238	49	20.5882	1.58	150.633	13.0305
Yedabena	wet	6	7	20	6	30	2.2	9.09091	13.6364
Yedabena	wet	6		20	6	30	1.02	19.6078	29.4118
Yedabena	wet	6		20	6	30	0.43	46.5116	69.7674
Zermieda	wet	1	7	97	29	29.8969	1.24	78.2258	24.1104
Zermieda	wet	1		97	29	29.8969	3.38	28.6982	8.84524
Zermieda	wet	1		97	29	29.8969	0.58	167.241	51.5464
Zermieda	wet	2	7	117	40	34.188	1.16	100.862	29.4724
Zermieda	wet	2		117	40	34.188	0.59	198.305	57.9458
Zermieda	wet	2		117	40	34.188	1.61	72.6708	21.2348
Zermieda	wet	3	7	43	13	30.2326	0.61	70.4918	49.5616
Zermieda	wet	3		43	13	30.2326	0.24	179.167	125.969
Zermieda	wet	3		43	13	30.2326	0.81	53.0864	37.3241
Zermieda	wet	4	7	35	18	51.4286	2.22	15.7658	23.166
Zermieda	wet	4		35	18	51.4286	1.14	30.7018	45.1128
Zermieda	wet	4		35	18	51.4286	1.82	19.2308	28.2575
Zermieda	wet	5	7	71	52	73.2394	0.73	97.2603	100.328
Zermieda	wet	5		71	52	73.2394	2.35	30.2128	31.1657
Zermieda	wet	5		71	52	73.2394	1.14	62.2807	64.2451
Zermieda	wet	6	7	95	31	32.6316	2.14	44.3925	15.2484
Zermieda	wet	6		95	31	32.6316	1.69	56.213	19.3086
Zermieda	wet	6		95	31	32.6316	1.19	79.8319	27.4215

## Sheet: Dry
site	season	colony	day	total	damaged	perd	infestation	total/infestation	perd/infestation
Ambiki	dry	1	1	0	0	NA	NA	NA	NA
Ambiki	dry	1		0	0	NA	NA	NA	NA
Ambiki	dry	1		0	0	NA	NA	NA	NA
Ambiki	dry	4	3	20	6	30	3.93	5.08906	7.63359
Ambiki	dry	4		20	6	30	4.24	4.71698	7.07547
Ambiki	dry	4		20	6	30	2.79	7.16846	10.7527
Ambiki	dry	7	3	19	7	36.8421	4.55	4.17582	8.09717
Ambiki	dry	7		19	7	36.8421	5.53	3.4358	6.66223
Ambiki	dry	7		19	7	36.8421	5.83	3.25901	6.3194
Ambiki	dry	8	3	4	0	0	1.2	3.33333	0
Ambiki	dry	8		4	0	0	1.36	2.94118	0
Ambiki	dry	8		4	0	0	1.39	2.8777	0
Ambiki	dry	10	1	16	10	62.5	NA	NA	NA
Ambiki	dry	10		16	10	62.5	NA	NA	NA
Ambiki	dry	10		16	10	62.5	NA	NA	NA
Yedabena	dry	1	7	39	8	20.5128	2.41	16.1826	8.51154
Yedabena	dry	1		39	8	20.5128	0.67	58.209	30.6162
Yedabena	dry	1		39	8	20.5128	1.85	21.0811	11.088
Yedabena	dry	2	7	72	8	11.1111	0.62	116.129	17.9211
Yedabena	dry	2		72	8	11.1111	0.34	211.765	32.6797
Yedabena	dry	2		72	8	11.1111	0.26	276.923	42.735
Yedabena	dry	3	7	96	12	12.5	1.67	57.485	7.48503
Yedabena	dry	3		96	12	12.5	1.82	52.7473	6.86813
Yedabena	dry	3		96	12	12.5	1	96	12.5
Yedabena	dry	4	7	136	9	6.61765	3.48	39.0805	1.90162
Yedabena	dry	4		136	9	6.61765	1.53	88.8889	4.32526
Yedabena	dry	4		136	9	6.61765	1.89	71.9577	3.5014
Yedabena	dry	5	7	55	7	12.7273	1.58	34.8101	8.05524
Yedabena	dry	5		55	7	12.7273	3.78	14.5503	3.367
Yedabena	dry	5		55	7	12.7273	7.5	7.33333	1.69697
Yedabena	dry	6	6	26	8	30.7692	1.45	17.931	21.2202
Yedabena	dry	6		26	8	30.7692	0.2	130	153.846
Yedabena	dry	6		26	8	30.7692	0.2	130	153.846
Zermieda	dry	1	7	59	30	50.8475	2.24	26.3393	22.6998
Zermieda	dry	1		59	30	50.8475	1.82	32.4176	27.9382
Zermieda	dry	1		59	30	50.8475	2.17	27.1889	23.432
Zermieda	dry	2	7	57	16	28.0702	2.3	24.7826	12.2044
Zermieda	dry	2		57	16	28.0702	7.09	8.03949	3.95912
Zermieda	dry	2		57	16	28.0702	4	14.25	7.01754
Zermieda	dry	3	7	26	13	50	1.85	14.0541	27.027
Zermieda	dry	3		26	13	50	1.74	14.9425	28.7356
Zermieda	dry	3		26	13	50	0.97	26.8041	51.5464
Zermieda	dry	4	7	7	1	14.2857	3.85	1.81818	3.71058
Zermieda	dry	4		7	1	14.2857	1.94	3.60825	7.36377
Zermieda	dry	4		7	1	14.2857	4.47	1.566	3.19591
Zermieda	dry	5	7	16	4	25	1.87	8.55615	13.369
Zermieda	dry	5		16	4	25	1.13	14.1593	22.1239
Zermieda	dry	5		16	4	25	2.63	6.08365	9.5057
Zermieda	dry	6	7	32	11	34.375	3.78	8.46561	9.09392
Zermieda	dry	6		32	11	34.375	6.2	5.16129	5.54435
Zermieda	dry	6		32	11	34.375	3.4	9.41176	10.1103

## Sheet: Ambiki
site	season	colony	day	total	damaged	perd	infestation	total/infestation	perd/infestation
Ambiki	wet	1	7	23	7	30.4348	0.73	31.5068	41.6915
Ambiki	wet	1		23	7	30.4348	0.57	40.3509	53.3944
Ambiki	wet	1		23	7	30.4348	0.25	92	121.739
Ambiki	wet	2	7	50	23	46	0.63	79.3651	73.0159
Ambiki	wet	2		50	23	46	0.63	79.3651	73.0159
Ambiki	wet	2		50	23	46	0	NA	NA
Ambiki	wet	3	7	26	12	46.1538	2.7	9.62963	17.094
Ambiki	wet	3		26	12	46.1538	2.6	10	17.7515
Ambiki	wet	3		26	12	46.1538	1.8	14.4444	25.641
Ambiki	wet	4	7	46	19	41.3043	0.7	65.7143	59.0062
Ambiki	wet	4		46	19	41.3043	2.44	18.8525	16.928
Ambiki	wet	4		46	19	41.3043	0.83	55.4217	49.7643
Ambiki	wet	5	4	2	0	0	0.3	6.66667	0
Ambiki	wet	5		2	0	0	1.71	1.16959	0
Ambiki	wet	5		2	0	0	1.2	1.66667	0
Ambiki	wet	6	1	3	1	33.3333	2	1.5	16.6667
Ambiki	wet	6		3	1	33.3333	0.5	6	66.6667
Ambiki	wet	6		3	1	33.3333	1.4	2.14286	23.8095
Ambiki	dry	1	1	0	0	NA	NA	NA	NA
Ambiki	dry	1		0	0	NA	NA	NA	NA
Ambiki	dry	1		0	0	NA	NA	NA	NA
Ambiki	dry	4	3	20	6	30	3.93	5.08906	7.63359
Ambiki	dry	4		20	6	30	4.24	4.71698	7.07547
Ambiki	dry	4		20	6	30	2.79	7.16846	10.7527
Ambiki	dry	7	3	19	7	36.8421	4.55	4.17582	8.09717
Ambiki	dry	7		19	7	36.8421	5.53	3.4358	6.66223
Ambiki	dry	7		19	7	36.8421	5.83	3.25901	6.3194
Ambiki	dry	8	3	4	0	0	1.2	3.33333	0
Ambiki	dry	8		4	0	0	1.36	2.94118	0
Ambiki	dry	8		4	0	0	1.39	2.8777	0
Ambiki	dry	10	1	16	10	62.5	NA	NA	NA
Ambiki	dry	10		16	10	62.5	NA	NA	NA
Ambiki	dry	10		16	10	62.5	NA	NA	NA

## Sheet: Yedabena
site	season	colony	day	total	damaged	perd	infestation	total/infestation	perd/infestation
Yedabena	wet	1	7	81	27	33.3333	0.98	82.6531	34.0136
Yedabena	wet	1		81	27	33.3333	0.66	122.727	50.5051
Yedabena	wet	1		81	27	33.3333	0.48	168.75	69.4444
Yedabena	wet	2	7	37	11	29.7297	0.63	58.7302	47.19
Yedabena	wet	2		37	11	29.7297	0.57	64.9123	52.1574
Yedabena	wet	2		37	11	29.7297	0.68	54.4118	43.7202
Yedabena	wet	3	7	98	25	25.5102	3.33	29.4294	7.66072
Yedabena	wet	3		98	25	25.5102	4.17	23.5012	6.11755
Yedabena	wet	3		98	25	25.5102	1.06	92.4528	24.0662
Yedabena	wet	4	7	180	52	28.8889	1.11	162.162	26.026
Yedabena	wet	4		180	52	28.8889	2.55	70.5882	11.329
Yedabena	wet	4		180	52	28.8889	1.83	98.3607	15.7863
Yedabena	wet	5	7	238	49	20.5882	0.91	261.538	22.6244
Yedabena	wet	5		238	49	20.5882	3.08	77.2727	6.68449
Yedabena	wet	5		238	49	20.5882	1.58	150.633	13.0305
Yedabena	wet	6	7	20	6	30	2.2	9.09091	13.6364
Yedabena	wet	6		20	6	30	1.02	19.6078	29.4118
Yedabena	wet	6		20	6	30	0.43	46.5116	69.7674
Yedabena	dry	1	7	39	8	20.5128	2.41	16.1826	8.51154
Yedabena	dry	1		39	8	20.5128	0.67	58.209	30.6162
Yedabena	dry	1		39	8	20.5128	1.85	21.0811	11.088
Yedabena	dry	2	7	72	8	11.1111	0.62	116.129	17.9211
Yedabena	dry	2		72	8	11.1111	0.34	211.765	32.6797
Yedabena	dry	2		72	8	11.1111	0.26	276.923	42.735
Yedabena	dry	3	7	96	12	12.5	1.67	57.485	7.48503
Yedabena	dry	3		96	12	12.5	1.82	52.7473	6.86813
Yedabena	dry	3		96	12	12.5	1	96	12.5
Yedabena	dry	4	7	136	9	6.61765	3.48	39.0805	1.90162
Yedabena	dry	4		136	9	6.61765	1.53	88.8889	4.32526
Yedabena	dry	4		136	9	6.61765	1.89	71.9577	3.5014
Yedabena	dry	5	7	55	7	12.7273	1.58	34.8101	8.05524
Yedabena	dry	5		55	7	12.7273	3.78	14.5503	3.367
Yedabena	dry	5		55	7	12.7273	7.5	7.33333	1.69697
Yedabena	dry	6	6	26	8	30.7692	1.45	17.931	21.2202
Yedabena	dry	6		26	8	30.7692	0.2	130	153.846
Yedabena	dry	6		26	8	30.7692	0.2	130	153.846

## Sheet: Zermieda
site	season	colony	day	total	damaged	perd	infestation	total/infestation	perd/infestation
Zermieda	wet	1	7	97	29	29.8969	1.24	78.2258	24.1104
Zermieda	wet	1		97	29	29.8969	3.38	28.6982	8.84524
Zermieda	wet	1		97	29	29.8969	0.58	167.241	51.5464
Zermieda	wet	2	7	117	40	34.188	1.16	100.862	29.4724
Zermieda	wet	2		117	40	34.188	0.59	198.305	57.9458
Zermieda	wet	2		117	40	34.188	1.61	72.6708	21.2348
Zermieda	wet	3	7	43	13	30.2326	0.61	70.4918	49.5616
Zermieda	wet	3		43	13	30.2326	0.24	179.167	125.969
Zermieda	wet	3		43	13	30.2326	0.81	53.0864	37.3241
Zermieda	wet	4	7	35	18	51.4286	2.22	15.7658	23.166
Zermieda	wet	4		35	18	51.4286	1.14	30.7018	45.1128
Zermieda	wet	4		35	18	51.4286	1.82	19.2308	28.2575
Zermieda	wet	5	7	71	52	73.2394	0.73	97.2603	100.328
Zermieda	wet	5		71	52	73.2394	2.35	30.2128	31.1657
Zermieda	wet	5		71	52	73.2394	1.14	62.2807	64.2451
Zermieda	wet	6	7	95	31	32.6316	2.14	44.3925	15.2484
Zermieda	wet	6		95	31	32.6316	1.69	56.213	19.3086
Zermieda	wet	6		95	31	32.6316	1.19	79.8319	27.4215
Zermieda	dry	1	7	59	30	50.8475	2.24	26.3393	22.6998
Zermieda	dry	1		59	30	50.8475	1.82	32.4176	27.9382
Zermieda	dry	1		59	30	50.8475	2.17	27.1889	23.432
Zermieda	dry	2	7	57	16	28.0702	2.3	24.7826	12.2044
Zermieda	dry	2		57	16	28.0702	7.09	8.03949	3.95912
Zermieda	dry	2		57	16	28.0702	4	14.25	7.01754
Zermieda	dry	3	7	26	13	50	1.85	14.0541	27.027
Zermieda	dry	3		26	13	50	1.74	14.9425	28.7356
Zermieda	dry	3		26	13	50	0.97	26.8041	51.5464
Zermieda	dry	4	7	7	1	14.2857	3.85	1.81818	3.71058
Zermieda	dry	4		7	1	14.2857	1.94	3.60825	7.36377
Zermieda	dry	4		7	1	14.2857	4.47	1.566	3.19591
Zermieda	dry	5	7	16	4	25	1.87	8.55615	13.369
Zermieda	dry	5		16	4	25	1.13	14.1593	22.1239
Zermieda	dry	5		16	4	25	2.63	6.08365	9.5057
Zermieda	dry	6	7	32	11	34.375	3.78	8.46561	9.09392
Zermieda	dry	6		32	11	34.375	6.2	5.16129	5.54435
Zermieda	dry	6		32	11	34.375	3.4	9.41176	10.1103
