# Supplementary material for: Fending for Thyself: Honey Bees From Ethiopia Inflict Physical Damage on Varroa destructor
Source: Ecol Evol. 2025 Dec 16;15(12):e72660. doi: 10.1002/ece3.72660 (PMC12706522; doi:10.1002/ece3.72660)
Supplement: Supplementary file 5 — Data S5: ece372660‐sup‐0005‐DataS5.xlsx. [file ECE3-15-e72660-s002.xlsx]

## Sheet: Ethiopia
site	season	colony	day	total	damaged	perd	infestation	total/infestation	perd/infestation			Mite infestation on adult honey bees in Ethiopia across sites, seasons and their interaction															R-script											Mite infestation on adult bees in Ambiki site across seasons
Ambiki	wet	1	7	23	7	30.4348	0.73	31.5068	41.6915			site	season	colony	infestation		> setwd("D:/Manuscript/Second manuscript/Versions of second MS/Version 3/Ratios Ethiopia")										# Set a working directory											site	season	colony	infestation
Ambiki	wet	1		23	7	30.4348	0.57	40.3509	53.3944			Ambiki	wet	1	0.73		> library(readxl)																					Ambiki	wet	1	0.73		> setwd("D:/Manuscript/Second manuscript/Versions of second MS/Version 3/Ratios Ethiopia")
Ambiki	wet	1		23	7	30.4348	0.25	92	121.739			Ambiki	wet	1	0.57		> Ratios <- read_excel("Ratios.xlsx", sheet = "Both",										setwd("D:/Manuscript/Second manuscript/Versions of second MS/Version 3/Ratios Ethiopia")											Ambiki	wet	1	0.57		> library(readxl)
Ambiki	wet	2	7	50	23	46	0.63	79.3651	73.0159			Ambiki	wet	1	0.25		+ col_types = c("text", "text", "numeric",																					Ambiki	wet	1	0.25		> Ratios <- read_excel("Ratios.xlsx", sheet = "Ambiki",
Ambiki	wet	2		50	23	46	0.63	79.3651	73.0159			Ambiki	wet	2	0.63		+ "numeric", "numeric", "numeric",																					Ambiki	wet	2	0.63		+ col_types = c("text", "text", "numeric",
Ambiki	wet	2		50	23	46	0	NA	NA			Ambiki	wet	2	0.63		+ "numeric", "numeric", "numeric",										# Inmport the dataset											Ambiki	wet	2	0.63		+ "numeric", "numeric", "numeric",
Ambiki	wet	3	7	26	12	46.1538	2.7	9.62963	17.094			Ambiki	wet	2	0		+ "numeric"))																					Ambiki	wet	2	0		+ "numeric", "numeric", "numeric",
Ambiki	wet	3		26	12	46.1538	2.6	10	17.7515			Ambiki	wet	3	2.7		There were 23 warnings (use warnings() to see them)										library(readxl)											Ambiki	wet	3	2.7		+ "numeric"))
Ambiki	wet	3		26	12	46.1538	1.8	14.4444	25.641			Ambiki	wet	3	2.6		> View(Ratios)										Ratios <- read_excel("Ratios.xlsx", sheet = "Both",											Ambiki	wet	3	2.6		There were 23 warnings (use warnings() to see them)
Ambiki	wet	4	7	46	19	41.3043	0.7	65.7143	59.0062			Ambiki	wet	3	1.8		> attach(Ratios)										col_types = c("text", "text", "numeric",											Ambiki	wet	3	1.8		> View(Ratios)
Ambiki	wet	4		46	19	41.3043	2.44	18.8525	16.928			Ambiki	wet	4	0.7		> library(emmeans) # for estimated marginal means										"numeric", "numeric", "numeric",											Ambiki	wet	4	0.7		> attach(Ratios)
Ambiki	wet	4		46	19	41.3043	0.83	55.4217	49.7643			Ambiki	wet	4	2.44		Welcome to emmeans.										"numeric", "numeric", "numeric",											Ambiki	wet	4	2.44		> library(emmeans) # for estimated marginal means
Ambiki	wet	5	4	2	0	0	0.3	6.66667	0			Ambiki	wet	4	0.83		Caution: You lose important information if you filter this package's results.										"numeric"))											Ambiki	wet	4	0.83		Welcome to emmeans.
Ambiki	wet	5		2	0	0	1.71	1.16959	0			Ambiki	wet	5	0.3		See '? untidy'> library(multcomp)										View(Ratios)											Ambiki	wet	5	0.3		Caution: You lose important information if you filter this package's results.
Ambiki	wet	5		2	0	0	1.2	1.66667	0			Ambiki	wet	5	1.71		Loading required package: mvtnorm																					Ambiki	wet	5	1.71		See '? untidy'> library(multcomp)
Ambiki	wet	6	1	3	1	33.3333	2	1.5	16.6667			Ambiki	wet	5	1.2		Loading required package: survival																					Ambiki	wet	5	1.2		Loading required package: mvtnorm
Ambiki	wet	6		3	1	33.3333	0.5	6	66.6667			Ambiki	wet	6	2		Loading required package: TH.data										# Attach the dataset											Ambiki	wet	6	2		Loading required package: survival
Ambiki	wet	6		3	1	33.3333	1.4	2.14286	23.8095			Ambiki	wet	6	0.5		Loading required package: MASS																					Ambiki	wet	6	0.5		Loading required package: TH.data
Yedabena	wet	1	7	81	27	33.3333	0.98	82.6531	34.0136			Ambiki	wet	6	1.4												attach(Ratios)											Ambiki	wet	6	1.4		Loading required package: MASS
Yedabena	wet	1		81	27	33.3333	0.66	122.727	50.5051			Yedabena	wet	1	0.98		Attaching package: ‘TH.data’																					Ambiki	dry	1	NA
Yedabena	wet	1		81	27	33.3333	0.48	168.75	69.4444			Yedabena	wet	1	0.66																							Ambiki	dry	1	NA		Attaching package: ‘TH.data’
Yedabena	wet	2	7	37	11	29.7297	0.63	58.7302	47.19			Yedabena	wet	1	0.48		The following object is masked from ‘package:MASS’:										library(emmeans) # for estimated marginal means											Ambiki	dry	1	NA
Yedabena	wet	2		37	11	29.7297	0.57	64.9123	52.1574			Yedabena	wet	2	0.63												library(multcomp)											Ambiki	dry	4	3.93		The following object is masked from ‘package:MASS’:
Yedabena	wet	2		37	11	29.7297	0.68	54.4118	43.7202			Yedabena	wet	2	0.57		geyser> library(multcompView)										library(multcompView)											Ambiki	dry	4	4.24
Yedabena	wet	3	7	98	25	25.5102	3.33	29.4294	7.66072			Yedabena	wet	2	0.68		> # Prepare data ------------------------------------------																					Ambiki	dry	4	2.79		geyser> library(multcompView)
Yedabena	wet	3		98	25	25.5102	4.17	23.5012	6.11755			Yedabena	wet	3	3.33		> Ratios$site <- factor(Ratios$site)																					Ambiki	dry	7	4.55		> # Prepare data ------------------------------------------
Yedabena	wet	3		98	25	25.5102	1.06	92.4528	24.0662			Yedabena	wet	3	4.17		> Ratios$perd <- as.numeric(as.character(Ratios$perd))										# Prepare data ------------------------------------------											Ambiki	dry	7	5.53		> Ratios$site <- factor(Ratios$site)
Yedabena	wet	4	7	180	52	28.8889	1.11	162.162	26.026			Yedabena	wet	3	1.06		> Ratios$total <- as.numeric(as.character(Ratios$total))										Ratios$site <- factor(Ratios$site)											Ambiki	dry	7	5.83		> Ratios$perd <- as.numeric(as.character(Ratios$perd))
Yedabena	wet	4		180	52	28.8889	2.55	70.5882	11.329			Yedabena	wet	4	1.11		> Ratios$infestation <- as.numeric(as.character(Ratios$infestation))																					Ambiki	dry	8	1.2		> Ratios$total <- as.numeric(as.character(Ratios$total))
Yedabena	wet	4		180	52	28.8889	1.83	98.3607	15.7863			Yedabena	wet	4	2.55		> Ratios$`total/infestation` <- as.numeric(as.character(Ratios$`total/infestation`))										Ratios$perd <- as.numeric(as.character(Ratios$perd))											Ambiki	dry	8	1.36		> Ratios$infestation <- as.numeric(as.character(Ratios$infestation))
Yedabena	wet	5	7	238	49	20.5882	0.91	261.538	22.6244			Yedabena	wet	4	1.83		> Ratios$`perd/infestation` <- as.numeric(as.character(Ratios$`perd/infestation`))										Ratios$total <- as.numeric(as.character(Ratios$total))											Ambiki	dry	8	1.39		> Ratios$`total/infestation` <- as.numeric(as.character(Ratios$`total/infestation`))
Yedabena	wet	5		238	49	20.5882	3.08	77.2727	6.68449			Yedabena	wet	5	0.91		> mod1<-glm(infestation~site*season, family = poisson, data = Ratios)										Ratios$infestation <- as.numeric(as.character(Ratios$infestation))											Ambiki	dry	10	NA		> Ratios$`perd/infestation` <- as.numeric(as.character(Ratios$`perd/infestation`))
Yedabena	wet	5		238	49	20.5882	1.58	150.633	13.0305			Yedabena	wet	5	3.08												Ratios$`total/infestation` <- as.numeric(as.character(Ratios$`total/infestation`))											Ambiki	dry	10	NA		> mod1<-glm(infestation~season, family = poisson, data = Ratios)
Yedabena	wet	6	7	20	6	30	2.2	9.09091	13.6364			Yedabena	wet	5	1.58		> summary(mod1)										Ratios$`perd/infestation` <- as.numeric(as.character(Ratios$`perd/infestation`))											Ambiki	dry	10	NA
Yedabena	wet	6		20	6	30	1.02	19.6078	29.4118			Yedabena	wet	6	2.2																												> summary(mod1)
Yedabena	wet	6		20	6	30	0.43	46.5116	69.7674			Yedabena	wet	6	1.02		Call:
Zermieda	wet	1	7	97	29	29.8969	1.24	78.2258	24.1104			Yedabena	wet	6	0.43		glm(formula = infestation ~ site * season, family = poisson,										# Fit model																Call:
Zermieda	wet	1		97	29	29.8969	3.38	28.6982	8.84524			Zermieda	wet	1	1.24		data = Ratios)																										glm(formula = infestation ~ season, family = poisson, data = Ratios)
Zermieda	wet	1		97	29	29.8969	0.58	167.241	51.5464			Zermieda	wet	1	3.38												############################################################
Zermieda	wet	2	7	117	40	34.188	1.16	100.862	29.4724			Zermieda	wet	1	0.58		Coefficients:										############################################################																Coefficients:
Zermieda	wet	2		117	40	34.188	0.59	198.305	57.9458			Zermieda	wet	2	1.16		Estimate Std. Error z value Pr(>|z|)										############################################################																Estimate Std. Error z value Pr(>|z|)
Zermieda	wet	2		117	40	34.188	1.61	72.6708	21.2348			Zermieda	wet	2	0.59		(Intercept) 1.2309 0.1801 6.834 8.28e-12 ***										#### ####																(Intercept) 1.2309 0.1801 6.834 8.28e-12 ***
Zermieda	wet	3	7	43	13	30.2326	0.61	70.4918	49.5616			Zermieda	wet	2	1.61		siteYedabena -0.6478 0.2519 -2.572 0.010123 *										#### Mite infestation level on adult honey bees ####																seasonwet -1.0773 0.2830 -3.807 0.000141 ***
Zermieda	wet	3		43	13	30.2326	0.24	179.167	125.969			Zermieda	wet	3	0.61		siteZermieda -0.1426 0.2262 -0.630 0.528482										#### ####																---
Zermieda	wet	3		43	13	30.2326	0.81	53.0864	37.3241			Zermieda	wet	3	0.24		seasonwet -1.0773 0.2830 -3.807 0.000141 ***										############################################################																Signif. codes: 0 ‘***’ 0.001 ‘**’ 0.01 ‘*’ 0.05 ‘.’ 0.1 ‘ ’ 1
Zermieda	wet	4	7	35	18	51.4286	2.22	15.7658	23.166			Zermieda	wet	3	0.81		siteYedabena:seasonwet 0.9095 0.3844 2.366 0.017977 *										############################################################
Zermieda	wet	4		35	18	51.4286	1.14	30.7018	45.1128			Zermieda	wet	4	2.22		siteZermieda:seasonwet 0.3029 0.3733 0.811 0.417194										############################################################																(Dispersion parameter for poisson family taken to be 1)
Zermieda	wet	4		35	18	51.4286	1.82	19.2308	28.2575			Zermieda	wet	4	1.14		---
Zermieda	wet	5	7	71	52	73.2394	0.73	97.2603	100.328			Zermieda	wet	4	1.82		Signif. codes: 0 ‘***’ 0.001 ‘**’ 0.01 ‘*’ 0.05 ‘.’ 0.1 ‘ ’ 1																										Null deviance: 34.254 on 26 degrees of freedom
Zermieda	wet	5		71	52	73.2394	2.35	30.2128	31.1657			Zermieda	wet	5	0.73												###########################################################																Residual deviance: 19.461 on 25 degrees of freedom
Zermieda	wet	5		71	52	73.2394	1.14	62.2807	64.2451			Zermieda	wet	5	2.35		(Dispersion parameter for poisson family taken to be 1)										###########################################################																(6 observations deleted due to missingness)
Zermieda	wet	6	7	95	31	32.6316	2.14	44.3925	15.2484			Zermieda	wet	5	1.14												## ##																AIC: Inf
Zermieda	wet	6		95	31	32.6316	1.69	56.213	19.3086			Zermieda	wet	6	2.14		Null deviance: 107.045 on 98 degrees of freedom										## Poisson ##
Zermieda	wet	6		95	31	32.6316	1.19	79.8319	27.4215			Zermieda	wet	6	1.69		Residual deviance: 78.437 on 93 degrees of freedom										## ##																Number of Fisher Scoring iterations: 5
Ambiki	dry	1	1	0	0	NA	NA	NA	NA			Zermieda	wet	6	1.19		(6 observations deleted due to missingness)										###########################################################
Ambiki	dry	1		0	0	NA	NA	NA	NA			Ambiki	dry	1	NA		AIC: Inf										###########################################################																> aov1<-anova(mod1, test = "Chisq")
Ambiki	dry	1		0	0	NA	NA	NA	NA			Ambiki	dry	1	NA																												> aov1
Ambiki	dry	4	3	20	6	30	3.93	5.08906	7.63359			Ambiki	dry	1	NA		Number of Fisher Scoring iterations: 5										mod1<-glm(infestation~site*season, family = poisson, data = Ratios)																Analysis of Deviance Table
Ambiki	dry	4		20	6	30	4.24	4.71698	7.07547			Ambiki	dry	4	3.93												summary(mod1)
Ambiki	dry	4		20	6	30	2.79	7.16846	10.7527			Ambiki	dry	4	4.24		> aov1<-anova(mod1, test = "Chisq")																										Model: poisson, link: log
Ambiki	dry	7	3	19	7	36.8421	4.55	4.17582	8.09717			Ambiki	dry	4	2.79		There were 50 or more warnings (use warnings() to see the first 50)										aov1<-anova(mod1, test = "Chisq")
Ambiki	dry	7		19	7	36.8421	5.53	3.4358	6.66223			Ambiki	dry	7	4.55		> aov1										aov1																Response: infestation
Ambiki	dry	7		19	7	36.8421	5.83	3.25901	6.3194			Ambiki	dry	7	5.53		Analysis of Deviance Table
Ambiki	dry	8	3	4	0	0	1.2	3.33333	0			Ambiki	dry	7	5.83												## Overdispersion test																Terms added sequentially (first to last)
Ambiki	dry	8		4	0	0	1.36	2.94118	0			Ambiki	dry	8	1.2		Model: poisson, link: log										overdisp_fun <- function(model) {
Ambiki	dry	8		4	0	0	1.39	2.8777	0			Ambiki	dry	8	1.36												rdf <- df.residual(model)
Ambiki	dry	10	1	16	10	62.5	NA	NA	NA			Ambiki	dry	8	1.39		Response: infestation										rp <- residuals(model, type = "pearson")																Df Deviance Resid. Df Resid. Dev Pr(>Chi)
Ambiki	dry	10		16	10	62.5	NA	NA	NA			Ambiki	dry	10	NA												Pearson.chisq <- sum(rp^2)																NULL 26 34.254
Ambiki	dry	10		16	10	62.5	NA	NA	NA			Ambiki	dry	10	NA		Terms added sequentially (first to last)										prat <- Pearson.chisq / rdf																season 1 14.792 25 19.461 0.00012 ***
Yedabena	dry	1	7	39	8	20.5128	2.41	16.1826	8.51154			Ambiki	dry	10	NA												pval <- pchisq(Pearson.chisq, df = rdf, lower.tail = FALSE)																---
Yedabena	dry	1		39	8	20.5128	0.67	58.209	30.6162			Yedabena	dry	1	2.41												c(chisq = Pearson.chisq, ratio = prat, rdf = rdf, p = pval)																Signif. codes: 0 ‘***’ 0.001 ‘**’ 0.01 ‘*’ 0.05 ‘.’ 0.1 ‘ ’ 1
Yedabena	dry	1		39	8	20.5128	1.85	21.0811	11.088			Yedabena	dry	1	0.67		Df Deviance Resid. Df Resid. Dev Pr(>Chi)										}																> ## Overdispersion test
Yedabena	dry	2	7	72	8	11.1111	0.62	116.129	17.9211			Yedabena	dry	1	1.85		NULL 98 107.045																										> overdisp_fun <- function(model) {
Yedabena	dry	2		72	8	11.1111	0.34	211.765	32.6797			Yedabena	dry	2	0.62		site 2 2.5142 96 104.531 0.28448										overdisp_fun(mod1)																+ rdf <- df.residual(model)
Yedabena	dry	2		72	8	11.1111	0.26	276.923	42.735			Yedabena	dry	2	0.34		season 1 20.1583 95 84.373 7.129e-06 ***																										+ rp <- residuals(model, type = "pearson")
Yedabena	dry	3	7	96	12	12.5	1.67	57.485	7.48503			Yedabena	dry	2	0.26		site:season 2 5.9355 93 78.437 0.05142 .										## Post-hoc mean separation																+ Pearson.chisq <- sum(rp^2)
Yedabena	dry	3		96	12	12.5	1.82	52.7473	6.86813			Yedabena	dry	3	1.67		---										library(emmeans)																+ prat <- Pearson.chisq / rdf
Yedabena	dry	3		96	12	12.5	1	96	12.5			Yedabena	dry	3	1.82		Signif. codes: 0 ‘***’ 0.001 ‘**’ 0.01 ‘*’ 0.05 ‘.’ 0.1 ‘ ’ 1										emm <- emmeans(mod1, ~ site*season)																+ pval <- pchisq(Pearson.chisq, df = rdf, lower.tail = FALSE)
Yedabena	dry	4	7	136	9	6.61765	3.48	39.0805	1.90162			Yedabena	dry	3	1		> ## Overdispersion test										pairs(emm, adjust = "tukey") # Tukey pairwise comparisons																+ c(chisq = Pearson.chisq, ratio = prat, rdf = rdf, p = pval)
Yedabena	dry	4		136	9	6.61765	1.53	88.8889	4.32526			Yedabena	dry	4	3.48		> overdisp_fun <- function(model)										cld(emm, Letters = letters) # Compact letter display																+ }
Yedabena	dry	4		136	9	6.61765	1.89	71.9577	3.5014			Yedabena	dry	4	1.53		+ {rdf <- df.residual(model)																										> overdisp_fun(mod1)
Yedabena	dry	5	7	55	7	12.7273	1.58	34.8101	8.05524			Yedabena	dry	4	1.89		+ rp <- residuals(model, type = "pearson")										library(psych)																chisq ratio rdf p
Yedabena	dry	5		55	7	12.7273	3.78	14.5503	3.367			Yedabena	dry	5	1.58		+ Pearson.chisq <- sum(rp^2)										describeBy(infestation, group = list(Ratios$site, Ratios$season))																18.2074532 0.7282981 25.0000000 0.8334584
Yedabena	dry	5		55	7	12.7273	7.5	7.33333	1.69697			Yedabena	dry	5	3.78		+ prat <- Pearson.chisq / rdf																										> ## Post-hoc mean separation
Yedabena	dry	6	6	26	8	30.7692	1.45	17.931	21.2202			Yedabena	dry	5	7.5		+ pval <- pchisq(Pearson.chisq, df = rdf, lower.tail = FALSE)																										> library(emmeans)
Yedabena	dry	6		26	8	30.7692	0.2	130	153.846			Yedabena	dry	6	1.45		+ c(chisq = Pearson.chisq, ratio = prat, rdf = rdf, p = pval)}																										> emm <- emmeans(mod1, ~ season)
Yedabena	dry	6		26	8	30.7692	0.2	130	153.846			Yedabena	dry	6	0.2		> overdisp_fun(mod1)																										> pairs(emm, adjust = "tukey") # Tukey pairwise comparisons
Zermieda	dry	1	7	59	30	50.8475	2.24	26.3393	22.6998			Yedabena	dry	6	0.2		chisq ratio rdf p																										contrast estimate SE df z.ratio p.value
Zermieda	dry	1		59	30	50.8475	1.82	32.4176	27.9382			Zermieda	dry	1	2.24		85.4917822 0.9192665 93.0000000 0.6973661																										dry - wet 1.08 0.283 Inf 3.807 0.0001
Zermieda	dry	1		59	30	50.8475	2.17	27.1889	23.432			Zermieda	dry	1	1.82		> ## Post-hoc mean separation
Zermieda	dry	2	7	57	16	28.0702	2.3	24.7826	12.2044			Zermieda	dry	1	2.17		> library(emmeans)																										Results are given on the log (not the response) scale.
Zermieda	dry	2		57	16	28.0702	7.09	8.03949	3.95912			Zermieda	dry	2	2.3		> emm <- emmeans(mod1, ~ site*season)																										> cld(emm, Letters = letters) # Compact letter display
Zermieda	dry	2		57	16	28.0702	4	14.25	7.01754			Zermieda	dry	2	7.09		> pairs(emm, adjust = "tukey") # Tukey pairwise comparisons																										season emmean SE df asymp.LCL asymp.UCL .group
Zermieda	dry	3	7	26	13	50	1.85	14.0541	27.027			Zermieda	dry	2	4		contrast estimate SE df z.ratio p.value																										wet 0.154 0.218 Inf -0.274 0.581 a
Zermieda	dry	3		26	13	50	1.74	14.9425	28.7356			Zermieda	dry	3	1.85		Ambiki dry - Yedabena dry 0.648 0.252 Inf 2.572 0.1043																										dry 1.231 0.180 Inf 0.878 1.584 b
Zermieda	dry	3		26	13	50	0.97	26.8041	51.5464			Zermieda	dry	3	1.74		Ambiki dry - Zermieda dry 0.143 0.226 Inf 0.630 0.9888
Zermieda	dry	4	7	7	1	14.2857	3.85	1.81818	3.71058			Zermieda	dry	3	0.97		Ambiki dry - Ambiki wet 1.077 0.283 Inf 3.807 0.0020																										Results are given on the log (not the response) scale.
Zermieda	dry	4		7	1	14.2857	1.94	3.60825	7.36377			Zermieda	dry	4	3.85		Ambiki dry - Yedabena wet 0.816 0.263 Inf 3.102 0.0236																										Confidence level used: 0.95
Zermieda	dry	4		7	1	14.2857	4.47	1.566	3.19591			Zermieda	dry	4	1.94		Ambiki dry - Zermieda wet 0.917 0.270 Inf 3.393 0.0090																										significance level used: alpha = 0.05
Zermieda	dry	5	7	16	4	25	1.87	8.55615	13.369			Zermieda	dry	4	4.47		Yedabena dry - Zermieda dry -0.505 0.223 Inf -2.266 0.2081																										NOTE: If two or more means share the same grouping symbol,
Zermieda	dry	5		16	4	25	1.13	14.1593	22.1239			Zermieda	dry	5	1.87		Yedabena dry - Ambiki wet 0.429 0.280 Inf 1.531 0.6439																										then we cannot show them to be different.
Zermieda	dry	5		16	4	25	2.63	6.08365	9.5057			Zermieda	dry	5	1.13		Yedabena dry - Yedabena wet 0.168 0.260 Inf 0.645 0.9876																										But we also did not show them to be the same.
Zermieda	dry	6	7	32	11	34.375	3.78	8.46561	9.09392			Zermieda	dry	5	2.63		Yedabena dry - Zermieda wet 0.269 0.268 Inf 1.006 0.9162																										> library(psych)
Zermieda	dry	6		32	11	34.375	6.2	5.16129	5.54435			Zermieda	dry	6	3.78		Zermieda dry - Ambiki wet 0.935 0.258 Inf 3.629 0.0039																										> describeBy(infestation, group = list(Ratios$site, Ratios$season))
Zermieda	dry	6		32	11	34.375	3.4	9.41176	10.1103			Zermieda	dry	6	6.2		Zermieda dry - Yedabena wet 0.673 0.235 Inf 2.860 0.0486
												Zermieda	dry	6	3.4		Zermieda dry - Zermieda wet 0.774 0.244 Inf 3.180 0.0184																										Descriptive statistics by group
																	Ambiki wet - Yedabena wet -0.262 0.290 Inf -0.901 0.9463																										: Ambiki
																	Ambiki wet - Zermieda wet -0.160 0.297 Inf -0.540 0.9945																										: dry
																	Yedabena wet - Zermieda wet 0.101 0.278 Inf 0.365 0.9992																										vars n mean sd median trimmed mad min max range skew kurtosis se
																																											X1 1 9 3.42 1.81 3.93 3.42 2.37 1.2 5.83 4.63 -0.06 -1.8 0.6
																	Results are given on the log (not the response) scale.																										------------------------------------------------------------------
																	P value adjustment: tukey method for comparing a family of 6 estimates																										: Ambiki
																	> cld(emm, Letters = letters) # Compact letter display																										: wet
																	site season emmean SE df asymp.LCL asymp.UCL .group																										vars n mean sd median trimmed mad min max range skew kurtosis se
																	Ambiki wet 0.154 0.218 Inf -0.2741 0.581 a																										X1 1 18 1.17 0.85 0.78 1.14 0.75 0 2.7 2.7 0.5 -1.22 0.2
																	Zermieda wet 0.314 0.201 Inf -0.0808 0.709 a
																	Yedabena wet 0.415 0.191 Inf 0.0401 0.791 a
																	Yedabena dry 0.583 0.176 Inf 0.2380 0.928 ab
																	Zermieda dry 1.088 0.137 Inf 0.8203 1.356 b
																	Ambiki dry 1.231 0.180 Inf 0.8779 1.584 b
																	Results are given on the log (not the response) scale.
																	Confidence level used: 0.95
																	P value adjustment: tukey method for comparing a family of 6 estimates
																	significance level used: alpha = 0.05
																	NOTE: If two or more means share the same grouping symbol,
																	then we cannot show them to be different.
																	But we also did not show them to be the same.
																	> library(psych)
																	> describeBy(infestation, group = list(Ratios$site, Ratios$season))
																	Descriptive statistics by group
																	: Ambiki
																	: dry
																	vars n mean sd median trimmed mad min max range skew kurtosis se
																	X1 1 9 3.42 1.81 3.93 3.42 2.37 1.2 5.83 4.63 -0.06 -1.8 0.6
																	------------------------------------------------------------------
																	: Yedabena
																	: dry
																	vars n mean sd median trimmed mad min max range skew kurtosis se
																	X1 1 18 1.79 1.76 1.56 1.53 1.29 0.2 7.5 7.3 1.83 3.4 0.42
																	------------------------------------------------------------------
																	: Zermieda
																	: dry
																	vars n mean sd median trimmed mad min max range skew kurtosis se
																	X1 1 18 2.97 1.68 2.27 2.84 1.23 0.97 7.09 6.12 1.02 0.1 0.4
																	------------------------------------------------------------------
																	: Ambiki
																	: wet
																	vars n mean sd median trimmed mad min max range skew kurtosis se
																	X1 1 18 1.17 0.85 0.78 1.14 0.75 0 2.7 2.7 0.5 -1.22 0.2
																	------------------------------------------------------------------
																	: Yedabena
																	: wet
																	vars n mean sd median trimmed mad min max range skew kurtosis se
																	X1 1 18 1.52 1.11 1.04 1.42 0.75 0.43 4.17 3.74 0.98 -0.35 0.26
																	------------------------------------------------------------------
																	: Zermieda
																	: wet
																	vars n mean sd median trimmed mad min max range skew kurtosis se
																	X1 1 18 1.37 0.79 1.17 1.31 0.8 0.24 3.38 3.14 0.78 -0.02 0.19

## Sheet: Both studies
site	season	colony	day	total	damaged	perd	infestation	total/infestation	perd/infestation			Adult mite infestation level per 100 bees among honey bees of Ethiopia, Kenya and the USA														R-script										The daily mite fall per colony of the honey bees in Ethiopia, Kenya and the USA
Ambiki	dry	1	1	0	0	NA	NA	NA	NA			site	season	infestation		> # Set a working directory																				site	season	total		> # Set a working directory
Ambiki	dry	4	3	20	6	30	3.65333	5.47446	8.2117			Ambiki	dry	NA		>										# Set a working directory										Ambiki	dry	0		>
Ambiki	dry	7	3	19	7	36.8421	5.30273	3.58306	6.94776			Ambiki	dry	3.65333		> setwd("D:/Manuscript/Second manuscript/Versions of second MS/Version 3/Ratios of countries")																				Ambiki	dry	20		> setwd("D:/Manuscript/Second manuscript/Versions of second MS/Version 3/Ratios of countries")
Ambiki	dry	8	3	4	0	0	1.31751	3.03603	0			Ambiki	dry	5.30273		>										setwd("D:/Manuscript/Second manuscript/Versions of second MS/Version 3/Ratios of countries")										Ambiki	dry	19		>
Ambiki	dry	10	1	16	10	62.5	NA	NA	NA			Ambiki	dry	1.31751		>																				Ambiki	dry	4		>
Yedabena	dry	1	7	39	8	20.5128	1.64008	23.7794	12.5072			Ambiki	dry	NA		> # Inmport the dataset																				Ambiki	dry	16		> # Inmport the dataset
Yedabena	dry	2	7	72	8	11.1111	0.408423	176.288	27.2049			Yedabena	dry	1.64008		>										# Inmport the dataset										Yedabena	dry	39		>
Yedabena	dry	3	7	96	12	12.5	1.49495	64.2162	8.36149			Yedabena	dry	0.408423		> library(readxl)																				Yedabena	dry	72		> library(readxl)
Yedabena	dry	4	7	136	9	6.61765	2.29683	59.2122	2.88121			Yedabena	dry	1.49495		> Ratios <- read_excel("Ratios.xlsx", sheet = "Countries")										library(readxl)										Yedabena	dry	96		> Ratios <- read_excel("Ratios.xlsx", sheet = "Countries")
Yedabena	dry	5	7	55	7	12.7273	4.28558	12.8338	2.96979			Yedabena	dry	2.29683		> View(Ratios)										Ratios <- read_excel("Ratios.xlsx", sheet = "Countries")										Yedabena	dry	136		> View(Ratios)
Yedabena	dry	6	6	26	8	30.7692	0.617548	42.102	49.8248			Yedabena	dry	4.28558		>										View(Ratios)										Yedabena	dry	55		>
Zermieda	dry	1	7	59	30	50.8475	2.07725	28.4029	24.4782			Yedabena	dry	0.617548		>																				Yedabena	dry	26		>
Zermieda	dry	2	7	57	16	28.0702	4.46316	12.7712	6.2893			Zermieda	dry	2.07725		> # Attach the dataset																				Zermieda	dry	59		> # Attach the dataset
Zermieda	dry	3	7	26	13	50	1.51877	17.1191	32.9213			Zermieda	dry	4.46316		>										# Attach the dataset										Zermieda	dry	57		>
Zermieda	dry	4	7	7	1	14.2857	3.41844	2.04772	4.17901			Zermieda	dry	1.51877		> attach(Ratios)																				Zermieda	dry	26		> attach(Ratios)
Zermieda	dry	5	7	16	4	25	1.87623	8.52775	13.3246			Zermieda	dry	3.41844		The following objects are masked from Ratios (pos = 3):										attach(Ratios)										Zermieda	dry	7		>
Zermieda	dry	6	7	32	11	34.375	4.46068	7.1738	7.70623			Zermieda	dry	1.87623																						Zermieda	dry	16		>
USA		1		97	11	11.3402	10	9.7	1.13402			Zermieda	dry	4.46068		colony, damaged, day, infestation, perd, perd/infestation, season, site,																				Zermieda	dry	32		> library(emmeans) # for estimated marginal means
USA		2		95	16	16.8421	12	7.91667	1.40351			USA		10		total, total/infestation										library(emmeans) # for estimated marginal means										USA		97		Welcome to emmeans.
USA		3		75	10	13.3333	25.5	2.94118	0.522876			USA		12												library(multcomp)										USA		95		Caution: You lose important information if you filter this package's results.
USA		4		251	28	11.1554	19	13.2105	0.587125			USA		25.5		The following objects are masked from Ratios (pos = 14):										library(multcompView)										USA		75		See '? untidy'> library(multcomp)
USA		5		71	6	8.4507	22	3.22727	0.384123			USA		19																						USA		251		Loading required package: mvtnorm
USA		6		60	10	16.6667	3	20	5.55556			USA		22		colony, damaged, day, infestation, perd, perd/infestation, season, site,																				USA		71		Loading required package: survival
USA		7		46	16	34.7826	7	6.57143	4.96894			USA		3		total, total/infestation>										# Prepare data ------------------------------------------										USA		60		Loading required package: TH.data
USA		8		43	10	23.2558	20.5	2.09756	1.13443			USA		7		>										Ratios$site <- factor(Ratios$site)										USA		46		Loading required package: MASS
USA		9		67	14	20.8955	9.5	7.05263	2.19953			USA		20.5		> library(emmeans) # for estimated marginal means																				USA		43
USA		10		124	18	14.5161	6.5	19.0769	2.23325			USA		9.5		> library(multcomp)										Ratios$perd <- as.numeric(as.character(Ratios$perd))										USA		67		Attaching package: ‘TH.data’
USA		11		27	9	33.3333	10.5	2.57143	3.1746			USA		6.5		> library(multcompView)										Ratios$total <- as.numeric(as.character(Ratios$total))										USA		124
USA		12		65	23	35.3846	2	32.5	17.6923			USA		10.5		>										Ratios$infestation <- as.numeric(as.character(Ratios$infestation))										USA		27		The following object is masked from ‘package:MASS’:
USA		13		574	158	27.5261	18	31.8889	1.52923			USA		2		>										Ratios$`total/infestation` <- as.numeric(as.character(Ratios$`total/infestation`))										USA		65
USA		14		60	18	30	16.5	3.63636	1.81818			USA		18		> # Prepare data ------------------------------------------										Ratios$`perd/infestation` <- as.numeric(as.character(Ratios$`perd/infestation`))										USA		574		geyser> library(multcompView)
USA		15		189	18	9.52381	46.5	4.06452	0.204813			USA		16.5		> Ratios$site <- factor(Ratios$site)																				USA		60		>
USA		16		9	3	33.3333	2	4.5	16.6667			USA		46.5		>																				USA		189		>
USA		17		62	7	11.2903	11	5.63636	1.02639			USA		2		> Ratios$perd <- as.numeric(as.character(Ratios$perd))										# Fit model										USA		9		> # Prepare data
USA		18		136	58	42.6471	14.5	9.37931	2.94118			USA		11																						USA		62		> Ratios$site <- factor(Ratios$site)
USA		19		113	9	7.9646	13	8.69231	0.612662			USA		14.5		NAs introduced by coercion > Ratios$total <- as.numeric(as.character(Ratios$total))										############################################################										USA		136		>
USA		20		47	11	23.4043	3	15.6667	7.80142			USA		13		> Ratios$infestation <- as.numeric(as.character(Ratios$infestation))										############################################################										USA		113		> Ratios$perd <- as.numeric(as.character(Ratios$perd))
Kenya		1		33	8	24.2424	9	3.66667	2.6936			USA		3		Warning message:										############################################################										USA		47		Warning message:
Kenya		2		43	13	30.2326	18.6667	2.30357	1.6196			Kenya		9		NAs introduced by coercion > Ratios$`total/infestation` <- as.numeric(as.character(Ratios$`total/infestation`))										#### ####										Kenya		33		NAs introduced by coercion > Ratios$total <- as.numeric(as.character(Ratios$total))
Kenya		3		147	22	14.6259	1.33333	110.25	10.9694			Kenya		18.6667		Warning message:										#### Mite infestation level on adult honey bees ####										Kenya		43		> Ratios$infestation <- as.numeric(as.character(Ratios$infestation))
Kenya		4		53.5	13	24.2991	12.6667	4.22368	1.91835			Kenya		1.33333		NAs introduced by coercion > Ratios$`perd/infestation` <- as.numeric(as.character(Ratios$`perd/infestation`))										#### ####										Kenya		147		Warning message:
Kenya		5		242	48	19.6281	4.33333	55.8462	4.52956			Kenya		12.6667		Warning message:										############################################################										Kenya		53.5		NAs introduced by coercion > Ratios$`total/infestation` <- as.numeric(as.character(Ratios$`total/infestation`))
Kenya		6		107	12	10.7477	0.666667	160.5	16.1215			Kenya		4.33333		NAs introduced by coercion >										############################################################										Kenya		242		Warning message:
Kenya		7		119.5	33	27.6151	2.66667	44.8125	10.3556			Kenya		0.666667		>										############################################################										Kenya		107		NAs introduced by coercion > Ratios$`perd/infestation` <- as.numeric(as.character(Ratios$`perd/infestation`))
Kenya		8		127	26	20.4724	6	21.1667	3.41207			Kenya		2.66667		> # Fit model																				Kenya		119.5		Warning message:
Kenya		9		67.5	21	30.3704	0.666667	101.25	45.5556			Kenya		6		>																				Kenya		127		NAs introduced by coercion >
Kenya		10		217.5	38	17.4713	3	72.5	5.82375			Kenya		0.666667		> ############################################################										###########################################################										Kenya		67.5		>
Kenya		11		262.5	45	16.9524	8.66667	30.2885	1.95604			Kenya		3		> ############################################################										###########################################################										Kenya		217.5		> # Fit model
Kenya		12		177.5	22	12.3944	1.66667	106.5	7.43662			Kenya		8.66667		> ############################################################										## ##										Kenya		262.5		>
Kenya		13		69.5	19	26.6187	2	34.75	13.3094			Kenya		1.66667		> #### ####										## Poisson ##										Kenya		177.5		> #####################################################################
Kenya		14		106.5	22	20.6573	2	53.25	10.3286			Kenya		2		> #### Mite infestation level on adult honey bees ####										## ##										Kenya		69.5		> #####################################################################
												Kenya		2		> #### ####										###########################################################										Kenya		106.5		> #####################################################################
																> ############################################################										###########################################################														> #### ####
																> ############################################################																								> #### The daily mitefall per colony among HB both studies ####
																> ############################################################										mod1<-glm(infestation~site, family = poisson, data = Ratios)														> #### ####
																>										summary(mod1)														> #####################################################################
																>																								> #####################################################################
																> ###########################################################										aov1<-anova(mod1, test = "Chisq")														> #####################################################################
																> ###########################################################										aov1														>
																> ## ##																								>
																> ## Poisson ##										## Overdispersion test														> ###########################################################
																> ## ##										overdisp_fun <- function(model)														> ###########################################################
																> ###########################################################										{rdf <- df.residual(model)														> ## ##
																> ###########################################################										rp <- residuals(model, type = "pearson")														> ## Poisson ##
																>										Pearson.chisq <- sum(rp^2)														> ## ##
																> mod1<-glm(infestation~site, family = poisson, data = Ratios)										prat <- Pearson.chisq / rdf														> ###########################################################
																There were 32 warnings (use warnings() to see them)> summary(mod1)										pval <- pchisq(Pearson.chisq, df = rdf, lower.tail = FALSE)														> ###########################################################
																										c(chisq = Pearson.chisq, ratio = prat, rdf = rdf, p = pval)}														>
																Call:																								> mod1<-glm(total~site, family = poisson, data = Ratios)
																glm(formula = infestation ~ site, family = poisson, data = Ratios)										overdisp_fun(mod1)														> summary(mod1)
																Coefficients:																								Call:
																Estimate Std. Error z value Pr(>|z|)										###########################################################														glm(formula = total ~ site, family = poisson, data = Ratios)
																(Intercept) 1.2310 0.3120 3.946 7.96e-05 ***										###########################################################
																siteKenya 0.4250 0.3331 1.276 0.202										## ##														Coefficients:
																siteUSA 1.3791 0.3178 4.339 1.43e-05 ***										## Quasipoisson ##														Estimate Std. Error z value Pr(>|z|)
																siteYedabena -0.6484 0.4364 -1.486 0.137										## ##														(Intercept) 2.4681 0.1302 18.958 < 2e-16 ***
																siteZermieda -0.1427 0.3918 -0.364 0.716										###########################################################														siteKenya 2.3733 0.1323 17.934 < 2e-16 ***
																---										###########################################################														siteUSA 2.2374 0.1319 16.961 < 2e-16 ***
																Signif. codes: 0 ‘***’ 0.001 ‘**’ 0.01 ‘*’ 0.05 ‘.’ 0.1 ‘ ’ 1																								siteYedabena 1.7899 0.1390 12.881 < 2e-16 ***
																										## Fit model with quasi-Poisson														siteZermieda 1.0233 0.1484 6.895 5.37e-12 ***
																(Dispersion parameter for poisson family taken to be 1)										mod2 <- glm(infestation ~ site, family = quasipoisson, data = Ratios)														---
																																								Signif. codes: 0 ‘***’ 0.001 ‘**’ 0.01 ‘*’ 0.05 ‘.’ 0.1 ‘ ’ 1
																Null deviance: 364.47 on 48 degrees of freedom										## Summary of model
																Residual deviance: 207.32 on 44 degrees of freedom										summary(mod2)														(Dispersion parameter for poisson family taken to be 1)
																(2 observations deleted due to missingness)
																AIC: Inf										## Analysis of deviance table with F-test														Null deviance: 3625.3 on 50 degrees of freedom
																										anova(mod2, test = "F")														Residual deviance: 2496.0 on 46 degrees of freedom
																Number of Fisher Scoring iterations: 5																								AIC: Inf
																										## Post-hoc mean separation
																>										library(emmeans)														Number of Fisher Scoring iterations: 5
																> aov1<-anova(mod1, test = "Chisq")										emm <- emmeans(mod2, ~ site)
																> aov1										pairs(emm, adjust = "tukey") # Tukey pairwise comparisons														>
																Analysis of Deviance Table										cld(emm, Letters = letters) # Compact letter display														> aov1<-anova(mod1, test = "Chisq")
																																								> aov1
																Model: poisson, link: log																								Analysis of Deviance Table
																Response: infestation																								Model: poisson, link: log
																Terms added sequentially (first to last)																								Response: total
																																								Terms added sequentially (first to last)
																Df Deviance Resid. Df Resid. Dev Pr(>Chi)
																NULL 48 364.47
																site 4 157.15 44 207.32 < 2.2e-16 ***																								Df Deviance Resid. Df Resid. Dev Pr(>Chi)
																---																								NULL 50 3625.3
																Signif. codes: 0 ‘***’ 0.001 ‘**’ 0.01 ‘*’ 0.05 ‘.’ 0.1 ‘ ’ 1																								site 4 1129.3 46 2496.0 < 2.2e-16 ***
																>																								---
																> ## Overdispersion test																								Signif. codes: 0 ‘***’ 0.001 ‘**’ 0.01 ‘*’ 0.05 ‘.’ 0.1 ‘ ’ 1
																> overdisp_fun <- function(model)																								>
																+ {rdf <- df.residual(model)																								> ## Overdispersion test
																+ rp <- residuals(model, type = "pearson")																								> overdisp_fun <- function(model)
																+ Pearson.chisq <- sum(rp^2)																								+ {rdf <- df.residual(model)
																+ prat <- Pearson.chisq / rdf																								+ rp <- residuals(model, type = "pearson")
																+ pval <- pchisq(Pearson.chisq, df = rdf, lower.tail = FALSE)																								+ Pearson.chisq <- sum(rp^2)
																+ c(chisq = Pearson.chisq, ratio = prat, rdf = rdf, p = pval)}																								+ prat <- Pearson.chisq / rdf
																>																								+ pval <- pchisq(Pearson.chisq, df = rdf, lower.tail = FALSE)
																> overdisp_fun(mod1)																								+ c(chisq = Pearson.chisq, ratio = prat, rdf = rdf, p = pval)}
																chisq ratio rdf p																								>
																2.302920e+02 5.233909e+00 4.400000e+01 4.540001e-27																								> overdisp_fun(mod1)
																>																								chisq ratio rdf p
																>																								3368.84400 73.23574 46.00000 0.00000
																> ###########################################################																								>
																> ###########################################################																								>
																> ## ##																								> ###########################################################
																> ## Quasipoisson ##																								> ###########################################################
																> ## ##																								> ## ##
																> ###########################################################																								> ## Quasipoisson ##
																> ###########################################################																								> ## ##
																>																								> ###########################################################
																> ## Fit model with quasi-Poisson																								> ###########################################################
																> mod2 <- glm(infestation ~ site, family = quasipoisson, data = Ratios)																								>
																>																								> ## Fit model with quasi-Poisson
																> ## Summary of model																								> mod2 <- glm(total ~ site, family = quasipoisson, data = Ratios)
																> summary(mod2)																								>
																																								> ## Summary of model
																Call:																								> summary(mod2)
																glm(formula = infestation ~ site, family = quasipoisson, data = Ratios)
																																								Call:
																Coefficients:																								glm(formula = total ~ site, family = quasipoisson, data = Ratios)
																Estimate Std. Error t value Pr(>|t|)
																(Intercept) 1.2310 0.7138 1.725 0.0916 .																								Coefficients:
																siteKenya 0.4250 0.7621 0.558 0.5799																								Estimate Std. Error t value Pr(>|t|)
																siteUSA 1.3791 0.7271 1.897 0.0644 .																								(Intercept) 2.468 1.114 2.215 0.0317 *
																siteYedabena -0.6484 0.9983 -0.650 0.5194																								siteKenya 2.373 1.133 2.096 0.0417 *
																siteZermieda -0.1427 0.8962 -0.159 0.8742																								siteUSA 2.237 1.129 1.982 0.0535 .
																---																								siteYedabena 1.790 1.189 1.505 0.1391
																Signif. codes: 0 ‘***’ 0.001 ‘**’ 0.01 ‘*’ 0.05 ‘.’ 0.1 ‘ ’ 1																								siteZermieda 1.023 1.270 0.806 0.4245
																																								---
																(Dispersion parameter for quasipoisson family taken to be 5.233914)																								Signif. codes: 0 ‘***’ 0.001 ‘**’ 0.01 ‘*’ 0.05 ‘.’ 0.1 ‘ ’ 1
																Null deviance: 364.47 on 48 degrees of freedom																								(Dispersion parameter for quasipoisson family taken to be 73.23586)
																Residual deviance: 207.32 on 44 degrees of freedom
																(2 observations deleted due to missingness)																								Null deviance: 3625.3 on 50 degrees of freedom
																AIC: NA																								Residual deviance: 2496.0 on 46 degrees of freedom
																																								AIC: NA
																Number of Fisher Scoring iterations: 5
																																								Number of Fisher Scoring iterations: 5
																>
																> ## Analysis of deviance table with F-test																								>
																> anova(mod2, test = "F")																								> ## Analysis of deviance table with F-test
																Analysis of Deviance Table																								> anova(mod2, test = "F")
																																								Analysis of Deviance Table
																Model: quasipoisson, link: log
																																								Model: quasipoisson, link: log
																Response: infestation
																																								Response: total
																Terms added sequentially (first to last)
																																								Terms added sequentially (first to last)
																Df Deviance Resid. Df Resid. Dev F Pr(>F)
																NULL 48 364.47																								Df Deviance Resid. Df Resid. Dev F Pr(>F)
																site 4 157.15 44 207.32 7.5064 0.0001062 ***																								NULL 50 3625.3
																---																								site 4 1129.3 46 2496.0 3.855 0.008774 **
																Signif. codes: 0 ‘***’ 0.001 ‘**’ 0.01 ‘*’ 0.05 ‘.’ 0.1 ‘ ’ 1																								---
																>																								Signif. codes: 0 ‘***’ 0.001 ‘**’ 0.01 ‘*’ 0.05 ‘.’ 0.1 ‘ ’ 1
																> ## Post-hoc mean separation																								>
																> library(emmeans)																								> ## Post-hoc mean separation
																> emm <- emmeans(mod2, ~ site)																								> library(emmeans)
																> pairs(emm, adjust = "tukey") # Tukey pairwise comparisons																								> emm <- emmeans(mod2, ~ site)
																contrast estimate SE df z.ratio p.value																								> pairs(emm, adjust = "tukey") # Tukey pairwise comparisons
																Ambiki - Kenya -0.425 0.762 Inf -0.558 0.9810																								contrast estimate SE df z.ratio p.value
																Ambiki - USA -1.379 0.727 Inf -1.897 0.3190																								Ambiki - Kenya -2.373 1.130 Inf -2.096 0.2219
																Ambiki - Yedabena 0.648 0.998 Inf 0.650 0.9668																								Ambiki - USA -2.237 1.130 Inf -1.982 0.2748
																Ambiki - Zermieda 0.143 0.896 Inf 0.159 0.9999																								Ambiki - Yedabena -1.790 1.190 Inf -1.505 0.5590
																Kenya - USA -0.954 0.301 Inf -3.170 0.0133																								Ambiki - Zermieda -1.023 1.270 Inf -0.806 0.9290
																Kenya - Yedabena 1.073 0.747 Inf 1.436 0.6041																								Kenya - USA 0.136 0.273 Inf 0.498 0.9876
																Kenya - Zermieda 0.568 0.604 Inf 0.939 0.8815																								Kenya - Yedabena 0.583 0.463 Inf 1.261 0.7152
																USA - Yedabena 2.028 0.712 Inf 2.849 0.0355																								Kenya - Zermieda 1.350 0.643 Inf 2.100 0.2198
																USA - Zermieda 1.522 0.560 Inf 2.720 0.0511																								USA - Yedabena 0.447 0.454 Inf 0.986 0.8616
																Yedabena - Zermieda -0.506 0.884 Inf -0.572 0.9791																								USA - Zermieda 1.214 0.636 Inf 1.908 0.3130
																																								Yedabena - Zermieda 0.767 0.738 Inf 1.039 0.8373
																Results are given on the log (not the response) scale.
																P value adjustment: tukey method for comparing a family of 5 estimates																								Results are given on the log (not the response) scale.
																> cld(emm, Letters = letters) # Compact letter display																								P value adjustment: tukey method for comparing a family of 5 estimates
																site emmean SE df asymp.LCL asymp.UCL .group																								> cld(emm, Letters = letters) # Compact letter display
																Yedabena 0.583 0.698 Inf -0.7855 1.95 a																								site emmean SE df asymp.LCL asymp.UCL .group
																Zermieda 1.088 0.542 Inf 0.0259 2.15 ab																								Ambiki 2.47 1.110 Inf 0.284 4.65 a
																Ambiki 1.231 0.714 Inf -0.1680 2.63 ab																								Zermieda 3.49 0.610 Inf 2.296 4.69 a
																Kenya 1.656 0.267 Inf 1.1323 2.18 a																								Yedabena 4.26 0.416 Inf 3.443 5.07 a
																USA 2.610 0.139 Inf 2.3382 2.88 b																								USA 4.71 0.182 Inf 4.349 5.06 a
																																								Kenya 4.84 0.203 Inf 4.443 5.24 a
																Results are given on the log (not the response) scale.
																Confidence level used: 0.95																								Results are given on the log (not the response) scale.
																P value adjustment: tukey method for comparing a family of 5 estimates																								Confidence level used: 0.95
																significance level used: alpha = 0.05																								P value adjustment: tukey method for comparing a family of 5 estimates
																NOTE: If two or more means share the same grouping symbol,																								significance level used: alpha = 0.05
																then we cannot show them to be different.																								NOTE: If two or more means share the same grouping symbol,
																But we also did not show them to be the same.																								then we cannot show them to be different.
																																								But we also did not show them to be the same.
[truncated: 16 more columns]
